# Supplementary material for: Single-cell quantification of a broad RNA spectrum reveals unique noncoding patterns associated with cell types and states
Source: Proc Natl Acad Sci U S A. 2021 Dec 15;118(51):e2113568118. doi: 10.1073/pnas.2113568118 (PMC8713755; doi:10.1073/pnas.2113568118)
Supplement: Supplementary File [file pnas.2113568118.sd01.csv]

genes	cluster	biotype
ADGRG1	ADGRG1	2	protein_coding
AMIGO2	AMIGO2	2	protein_coding
AP1M2	AP1M2	2	protein_coding
ARSD	ARSD	2	protein_coding
BCAS4	BCAS4	2	protein_coding
C19orf33	C19orf33	2	protein_coding
C9orf106	C9orf106	2	lincRNA
CA12	CA12	2	protein_coding
CACNG4	CACNG4	2	protein_coding
CLDN4	CLDN4	2	protein_coding
CLDN7	CLDN7	2	protein_coding
CRABP2	CRABP2	2	protein_coding
CXXC5	CXXC5	2	protein_coding
DSCAM	DSCAM	2	protein_coding
FAM46A	FAM46A	2	protein_coding
FOSL2	FOSL2	2	protein_coding
G6PD	G6PD	2	protein_coding
GPRC5A	GPRC5A	2	protein_coding
GRHL2	GRHL2	2	protein_coding
H2AFJ	H2AFJ	2	protein_coding
IER3	IER3	2	protein_coding
INPP4B	INPP4B	2	protein_coding
ISG15	ISG15	2	protein_coding
JUNB	JUNB	2	protein_coding
KCNK6	KCNK6	2	protein_coding
KRT19	KRT19	2	protein_coding
KRT80	KRT80	2	protein_coding
KYNU	KYNU	2	protein_coding
L1CAM	L1CAM	2	protein_coding
LGALS3BP	LGALS3BP	2	protein_coding
LINC00052	LINC00052	2	lincRNA
LINC01006	LINC01006	2	lincRNA
LINC01348	LINC01348	2	lincRNA
LINC01468	LINC01468	2	lincRNA
LRP10	LRP10	2	protein_coding
NCOA3	NCOA3	2	protein_coding
OLFM1	OLFM1	2	protein_coding
PLK2	PLK2	2	protein_coding
PVT1	PVT1	2	lincRNA
PYCARD	PYCARD	2	protein_coding
RASD1	RASD1	2	protein_coding
RBM47	RBM47	2	protein_coding
RHOD	RHOD	2	protein_coding
S100A14	S100A14	2	protein_coding
SLC12A9	SLC12A9	2	protein_coding
SLC7A2	SLC7A2	2	protein_coding
SLC7A5	SLC7A5	2	protein_coding
SNORA28	SNORA28	2	snoRNA
SNORD111B	SNORD111B	2	snoRNA
SNORD46	SNORD46	2	snoRNA
SNORD66	SNORD66	2	snoRNA
SNORD71	SNORD71	2	snoRNA
SPTSSB	SPTSSB	2	protein_coding
SYNPO2	SYNPO2	2	protein_coding
SYTL2	SYTL2	2	protein_coding
TACSTD2	TACSTD2	2	protein_coding
TAPBP	TAPBP	2	protein_coding
TFF1	TFF1	2	protein_coding
TFPT	TFPT	2	protein_coding
TRIB1	TRIB1	2	protein_coding
TRPS1	TRPS1	2	protein_coding
TSTD1	TSTD1	2	protein_coding
U47924.27	U47924.27	2	NA
USP32	USP32	2	protein_coding
VMP1	VMP1	2	protein_coding
WISP2	WISP2	2	protein_coding
ZNF217	ZNF217	2	protein_coding
ABLIM3	ABLIM3	3	protein_coding
ADGRE5	ADGRE5	3	protein_coding
AXL	AXL	3	protein_coding
C12orf75	C12orf75	3	protein_coding
C2CD2	C2CD2	3	protein_coding
CAPG	CAPG	3	protein_coding
CAPN5	CAPN5	3	protein_coding
CD44	CD44	3	protein_coding
CMB9.22P13.1	CMB9.22P13.1	3	NA
DUSP5	DUSP5	3	protein_coding
ETV5	ETV5	3	protein_coding
FOSL1	FOSL1	3	protein_coding
ITPRIPL2	ITPRIPL2	3	protein_coding
KCNMA1	KCNMA1	3	protein_coding
KLF6	KLF6	3	protein_coding
LGALS1	LGALS1	3	protein_coding
LINC01116	LINC01116	3	lincRNA
LOXL2	LOXL2	3	protein_coding
MIR23A	MIR23A	3	miRNA
MIR27A	MIR27A	3	miRNA
MIR4435.2HG	MIR4435.2HG	3	lincRNA
MIRLET7A2	MIRLET7A2	3	miRNA
MIRLET7D	MIRLET7D	3	miRNA
MT2A	MT2A	3	protein_coding
NRP1	NRP1	3	protein_coding
PBK	PBK	3	protein_coding
PLIN3	PLIN3	3	protein_coding
S100A16	S100A16	3	protein_coding
SMTN	SMTN	3	protein_coding
SQRDL	SQRDL	3	protein_coding
TUBB6	TUBB6	3	protein_coding
XYLT1	XYLT1	3	protein_coding
ADAM12	ADAM12	4	protein_coding
AEBP1	AEBP1	4	protein_coding
AF131217.1	AF131217.1	4	NA
AP000476.1	AP000476.1	4	NA
AP000688.29	AP000688.29	4	NA
AP001046.5	AP001046.5	4	NA
AP001476.2	AP001476.2	4	NA
AP001476.3	AP001476.3	4	NA
AP001607.1	AP001607.1	4	NA
C22orf34	C22orf34	4	lincRNA
CASP4	CASP4	4	protein_coding
CERKL	CERKL	4	protein_coding
CLEC2B	CLEC2B	4	protein_coding
CTC.384G19.1	CTC.384G19.1	4	NA
DDR2	DDR2	4	protein_coding
ENPP2	ENPP2	4	protein_coding
EPB41L4A.AS2	EPB41L4A.AS2	4	lincRNA
FAM138A	FAM138A	4	lincRNA
FAM138B	FAM138B	4	lincRNA
FAM138C	FAM138C	4	lincRNA
FAM138D	FAM138D	4	lincRNA
FAM138F	FAM138F	4	lincRNA
FAM224B	FAM224B	4	lincRNA
FLJ41941	FLJ41941	4	lincRNA
FLJ43879	FLJ43879	4	lincRNA
FLRT2	FLRT2	4	protein_coding
FST	FST	4	protein_coding
GAPLINC	GAPLINC	4	lincRNA
GAS6.AS2	GAS6.AS2	4	lincRNA
HAS2	HAS2	4	protein_coding
HP09025	HP09025	4	lincRNA
HPVC1	HPVC1	4	lincRNA
LINC00346	LINC00346	4	lincRNA
LINC00347	LINC00347	4	lincRNA
LINC00355	LINC00355	4	lincRNA
LINC00539	LINC00539	4	lincRNA
LINC00565	LINC00565	4	lincRNA
LINC00567	LINC00567	4	lincRNA
LINC00593	LINC00593	4	lincRNA
LINC00595	LINC00595	4	lincRNA
LINC00658	LINC00658	4	lincRNA
LINC00667	LINC00667	4	lincRNA
LINC00704	LINC00704	4	lincRNA
LINC00707	LINC00707	4	lincRNA
LINC00941	LINC00941	4	lincRNA
LINC01095	LINC01095	4	lincRNA
LINC01133	LINC01133	4	lincRNA
LINC01205	LINC01205	4	lincRNA
LINC01212	LINC01212	4	lincRNA
LINC01227	LINC01227	4	lincRNA
LINC01230	LINC01230	4	lincRNA
LINC01299	LINC01299	4	lincRNA
LINC01305	LINC01305	4	lincRNA
LINC01358	LINC01358	4	lincRNA
LINC01440	LINC01440	4	lincRNA
LINC01487	LINC01487	4	lincRNA
LINC01550	LINC01550	4	lincRNA
LY6K	LY6K	4	protein_coding
MEG8	MEG8	4	lincRNA
MIR100	MIR100	4	miRNA
MIR100HG	MIR100HG	4	lincRNA
MIR125B1	MIR125B1	4	miRNA
MIR125B2	MIR125B2	4	miRNA
MIR130A	MIR130A	4	miRNA
MIR137HG	MIR137HG	4	lincRNA
MIR138.1	MIR138.1	4	miRNA
MIR138.2	MIR138.2	4	miRNA
MIR140	MIR140	4	miRNA
MIR143	MIR143	4	miRNA
MIR155HG	MIR155HG	4	lincRNA
MIR181A1	MIR181A1	4	miRNA
MIR181A2	MIR181A2	4	miRNA
MIR193A	MIR193A	4	miRNA
MIR199A1	MIR199A1	4	miRNA
MIR199A2	MIR199A2	4	miRNA
MIR199B	MIR199B	4	miRNA
MIR221	MIR221	4	miRNA
MIR222	MIR222	4	miRNA
MIR299	MIR299	4	miRNA
MIR29A	MIR29A	4	miRNA
MIR323A	MIR323A	4	miRNA
MIR329.1	MIR329.1	4	miRNA
MIR329.2	MIR329.2	4	miRNA
MIR337	MIR337	4	miRNA
MIR365B	MIR365B	4	miRNA
MIR369	MIR369	4	miRNA
MIR370	MIR370	4	miRNA
MIR376A1	MIR376A1	4	miRNA
MIR376B	MIR376B	4	miRNA
MIR376C	MIR376C	4	miRNA
MIR377	MIR377	4	miRNA
MIR379	MIR379	4	miRNA
MIR381	MIR381	4	miRNA
MIR382	MIR382	4	miRNA
MIR3943	MIR3943	4	miRNA
MIR409	MIR409	4	miRNA
MIR411	MIR411	4	miRNA
MIR412	MIR412	4	miRNA
MIR4472.2	MIR4472.2	4	miRNA
MIR4754	MIR4754	4	miRNA
MIR485	MIR485	4	miRNA
MIR487A	MIR487A	4	miRNA
MIR495	MIR495	4	miRNA
MIR543	MIR543	4	miRNA
MIR708	MIR708	4	miRNA
MIR758	MIR758	4	miRNA
MIR770	MIR770	4	miRNA
MT1A	MT1A	4	protein_coding
NPTX2	NPTX2	4	protein_coding
OSTM1.AS1	OSTM1.AS1	4	lincRNA
PLAUR	PLAUR	4	protein_coding
PTRF	PTRF	4	protein_coding
PWAR6	PWAR6	4	lincRNA
PWRN2	PWRN2	4	lincRNA
RCN3	RCN3	4	protein_coding
RFTN1	RFTN1	4	protein_coding
RNU1.59P	RNU1.59P	4	snRNA
RNU1.84P	RNU1.84P	4	snRNA
RNU4.21P	RNU4.21P	4	snRNA
RNU6.1317P	RNU6.1317P	4	snRNA
RNU6.194P	RNU6.194P	4	snRNA
RNU6.294P	RNU6.294P	4	snRNA
RNU6.343P	RNU6.343P	4	snRNA
RNU6.509P	RNU6.509P	4	snRNA
RNU6.933P	RNU6.933P	4	snRNA
RNU7.12P	RNU7.12P	4	snRNA
RNU7.4P	RNU7.4P	4	snRNA
RP6.109B7.2	RP6.109B7.2	4	NA
RP6.109B7.4	RP6.109B7.4	4	NA
RPS4Y1	RPS4Y1	4	protein_coding
RRS1.AS1	RRS1.AS1	4	lincRNA
SERPINE1	SERPINE1	4	protein_coding
SERPINE2	SERPINE2	4	protein_coding
SLC17A9	SLC17A9	4	protein_coding
SNHG24	SNHG24	4	lincRNA
SNORA48	SNORA48	4	snoRNA
SNORD109B	SNORD109B	4	snoRNA
SNORD113	SNORD113	4	snoRNA
SNORD113.3	SNORD113.3	4	snoRNA
SNORD113.4	SNORD113.4	4	snoRNA
SNORD113.5	SNORD113.5	4	snoRNA
SNORD113.6	SNORD113.6	4	snoRNA
SNORD113.7	SNORD113.7	4	snoRNA
SNORD113.8	SNORD113.8	4	snoRNA
SNORD113.9	SNORD113.9	4	snoRNA
SNORD114.1	SNORD114.1	4	snoRNA
SNORD114.10	SNORD114.10	4	snoRNA
SNORD114.11	SNORD114.11	4	snoRNA
SNORD114.12	SNORD114.12	4	snoRNA
SNORD114.13	SNORD114.13	4	snoRNA
SNORD114.14	SNORD114.14	4	snoRNA
SNORD114.15	SNORD114.15	4	snoRNA
SNORD114.17	SNORD114.17	4	snoRNA
SNORD114.20	SNORD114.20	4	snoRNA
SNORD114.21	SNORD114.21	4	snoRNA
SNORD114.22	SNORD114.22	4	snoRNA
SNORD114.23	SNORD114.23	4	snoRNA
SNORD114.25	SNORD114.25	4	snoRNA
SNORD114.28	SNORD114.28	4	snoRNA
SNORD114.3	SNORD114.3	4	snoRNA
SNORD114.6	SNORD114.6	4	snoRNA
SNORD114.9	SNORD114.9	4	snoRNA
SNORD116.1	SNORD116.1	4	snoRNA
SNORD116.11	SNORD116.11	4	snoRNA
SNORD116.12	SNORD116.12	4	snoRNA
SNORD116.13	SNORD116.13	4	snoRNA
SNORD116.14	SNORD116.14	4	snoRNA
SNORD116.15	SNORD116.15	4	snoRNA
SNORD116.16	SNORD116.16	4	snoRNA
SNORD116.17	SNORD116.17	4	snoRNA
SNORD116.19	SNORD116.19	4	snoRNA
SNORD116.2	SNORD116.2	4	snoRNA
SNORD116.23	SNORD116.23	4	snoRNA
SNORD116.24	SNORD116.24	4	snoRNA
SNORD116.25	SNORD116.25	4	snoRNA
SNORD116.27	SNORD116.27	4	snoRNA
SNORD116.3	SNORD116.3	4	snoRNA
SNORD116.5	SNORD116.5	4	snoRNA
SNORD116.6	SNORD116.6	4	snoRNA
SNORD116.7	SNORD116.7	4	snoRNA
SNORD116.8	SNORD116.8	4	snoRNA
SNORD116.9	SNORD116.9	4	snoRNA
SNORD123	SNORD123	4	snoRNA
SNORD48	SNORD48	4	snoRNA
STAMBPL1	STAMBPL1	4	protein_coding
TNC	TNC	4	protein_coding
TPRG1.AS1	TPRG1.AS1	4	lincRNA
TPTEP1	TPTEP1	4	lincRNA
TTLL11.IT1	TTLL11.IT1	4	lincRNA
TTTY14	TTTY14	4	lincRNA
TTTY15	TTTY15	4	lincRNA
WI2.87327B8.1	WI2.87327B8.1	4	NA
ZNF30.AS1	ZNF30.AS1	4	lincRNA
ADAT2	ADAT2	5	protein_coding
AP000255.6	AP000255.6	5	NA
AP003900.6	AP003900.6	5	NA
AP005530.1	AP005530.1	5	NA
ARSK	ARSK	5	protein_coding
B4GAT1	B4GAT1	5	protein_coding
BCL11A	BCL11A	5	protein_coding
BEX4	BEX4	5	protein_coding
C21orf62.AS1	C21orf62.AS1	5	lincRNA
CCDC181	CCDC181	5	protein_coding
CCDC8	CCDC8	5	protein_coding
CDCA7	CDCA7	5	protein_coding
CDKN2A	CDKN2A	5	protein_coding
CTA.246H3.12	CTA.246H3.12	5	NA
CTC.350I8.1	CTC.350I8.1	5	NA
CTC.360G5.9	CTC.360G5.9	5	NA
CTC.471C19.1	CTC.471C19.1	5	NA
CTC.480C2.1	CTC.480C2.1	5	NA
CXADR	CXADR	5	protein_coding
CYP4A22.AS1	CYP4A22.AS1	5	lincRNA
D21S2088E	D21S2088E	5	lincRNA
DAPK1	DAPK1	5	protein_coding
DPYSL5	DPYSL5	5	protein_coding
DSC3	DSC3	5	protein_coding
EPHA5.AS1	EPHA5.AS1	5	lincRNA
EXOG	EXOG	5	protein_coding
FALEC	FALEC	5	lincRNA
FAM184A	FAM184A	5	protein_coding
FBN2	FBN2	5	protein_coding
FENDRR	FENDRR	5	lincRNA
FHL1	FHL1	5	protein_coding
FLJ12825	FLJ12825	5	lincRNA
FOXCUT	FOXCUT	5	lincRNA
GATA6.AS1	GATA6.AS1	5	lincRNA
GS1.259H13.2	GS1.259H13.2	5	NA
HCG11	HCG11	5	lincRNA
HOXA10	HOXA10	5	protein_coding
HOXA9	HOXA9	5	protein_coding
HOXB9	HOXB9	5	protein_coding
HOXD13	HOXD13	5	protein_coding
ID4	ID4	5	protein_coding
IGF2BP1	IGF2BP1	5	protein_coding
INA	INA	5	protein_coding
IRS4	IRS4	5	protein_coding
KBTBD11.OT1	KBTBD11.OT1	5	lincRNA
KC6	KC6	5	lincRNA
LIN28B	LIN28B	5	protein_coding
LINC00242	LINC00242	5	lincRNA
LINC00311	LINC00311	5	lincRNA
LINC00404	LINC00404	5	lincRNA
LINC00491	LINC00491	5	lincRNA
LINC00543	LINC00543	5	lincRNA
LINC00636	LINC00636	5	lincRNA
LINC00703	LINC00703	5	lincRNA
LINC00837	LINC00837	5	lincRNA
LINC00870	LINC00870	5	lincRNA
LINC00877	LINC00877	5	lincRNA
LINC00937	LINC00937	5	lincRNA
LINC00943	LINC00943	5	lincRNA
LINC00998	LINC00998	5	lincRNA
LINC01033	LINC01033	5	lincRNA
LINC01166	LINC01166	5	lincRNA
LINC01176	LINC01176	5	lincRNA
LINC01234	LINC01234	5	lincRNA
LINC01273	LINC01273	5	lincRNA
LINC01342	LINC01342	5	lincRNA
LINC01391	LINC01391	5	lincRNA
LINC01456	LINC01456	5	lincRNA
LINC01515	LINC01515	5	lincRNA
LINC01519	LINC01519	5	lincRNA
LINC01551	LINC01551	5	lincRNA
MAP7D2	MAP7D2	5	protein_coding
MARK1	MARK1	5	protein_coding
MID1	MID1	5	protein_coding
MIR10B	MIR10B	5	miRNA
MIR1180	MIR1180	5	miRNA
MIR1277	MIR1277	5	miRNA
MIR1301	MIR1301	5	miRNA
MIR15B	MIR15B	5	miRNA
MIR196A2	MIR196A2	5	miRNA
MIR19B2	MIR19B2	5	miRNA
MIR218.1	MIR218.1	5	miRNA
MIR3178	MIR3178	5	miRNA
MIR3685	MIR3685	5	miRNA
MIR3939	MIR3939	5	miRNA
MIR4470	MIR4470	5	miRNA
MIR4500HG	MIR4500HG	5	lincRNA
MIR4787	MIR4787	5	miRNA
MIR503HG	MIR503HG	5	lincRNA
MIR551B	MIR551B	5	miRNA
MIR6068	MIR6068	5	miRNA
MIR6077	MIR6077	5	miRNA
MIR766	MIR766	5	miRNA
MIR7846	MIR7846	5	miRNA
MIR877	MIR877	5	miRNA
MIR92A2	MIR92A2	5	miRNA
MTHFS	MTHFS	5	protein_coding
NEFL	NEFL	5	protein_coding
NKX2.5	NKX2.5	5	protein_coding
NPRL2	NPRL2	5	protein_coding
PCDH9	PCDH9	5	protein_coding
PLS3	PLS3	5	protein_coding
POU4F1	POU4F1	5	protein_coding
PYGL	PYGL	5	protein_coding
RAC3	RAC3	5	protein_coding
RAMP2.AS1	RAMP2.AS1	5	lincRNA
RNF157	RNF157	5	protein_coding
RNU1.115P	RNU1.115P	5	snRNA
RNU1.13P	RNU1.13P	5	snRNA
RNU1.55P	RNU1.55P	5	snRNA
RNU1.65P	RNU1.65P	5	snRNA
RNU1.83P	RNU1.83P	5	snRNA
RNU1.88P	RNU1.88P	5	snRNA
RNU2.13P	RNU2.13P	5	snRNA
RNU2.17P	RNU2.17P	5	snRNA
RNU2.32P	RNU2.32P	5	snRNA
RNU5F.1	RNU5F.1	5	snRNA
RNU5F.7P	RNU5F.7P	5	snRNA
RNU6.1	RNU6.1	5	snRNA
RNU6.1020P	RNU6.1020P	5	snRNA
RNU6.1047P	RNU6.1047P	5	snRNA
RNU6.1050P	RNU6.1050P	5	snRNA
RNU6.1079P	RNU6.1079P	5	snRNA
RNU6.10P	RNU6.10P	5	snRNA
RNU6.1115P	RNU6.1115P	5	snRNA
RNU6.1140P	RNU6.1140P	5	snRNA
RNU6.1145P	RNU6.1145P	5	snRNA
RNU6.116P	RNU6.116P	5	snRNA
RNU6.1183P	RNU6.1183P	5	snRNA
RNU6.1192P	RNU6.1192P	5	snRNA
RNU6.1201P	RNU6.1201P	5	snRNA
RNU6.1227P	RNU6.1227P	5	snRNA
RNU6.1303P	RNU6.1303P	5	snRNA
RNU6.1323P	RNU6.1323P	5	snRNA
RNU6.1336P	RNU6.1336P	5	snRNA
RNU6.14P	RNU6.14P	5	snRNA
RNU6.152P	RNU6.152P	5	snRNA
RNU6.154P	RNU6.154P	5	snRNA
RNU6.17P	RNU6.17P	5	snRNA
RNU6.188P	RNU6.188P	5	snRNA
RNU6.227P	RNU6.227P	5	snRNA
RNU6.235P	RNU6.235P	5	snRNA
RNU6.23P	RNU6.23P	5	snRNA
RNU6.253P	RNU6.253P	5	snRNA
RNU6.27P	RNU6.27P	5	snRNA
RNU6.280P	RNU6.280P	5	snRNA
RNU6.298P	RNU6.298P	5	snRNA
RNU6.312P	RNU6.312P	5	snRNA
RNU6.326P	RNU6.326P	5	snRNA
RNU6.359P	RNU6.359P	5	snRNA
RNU6.36P	RNU6.36P	5	snRNA
RNU6.378P	RNU6.378P	5	snRNA
RNU6.380P	RNU6.380P	5	snRNA
RNU6.38P	RNU6.38P	5	snRNA
RNU6.391P	RNU6.391P	5	snRNA
RNU6.39P	RNU6.39P	5	snRNA
RNU6.40P	RNU6.40P	5	snRNA
RNU6.428P	RNU6.428P	5	snRNA
RNU6.429P	RNU6.429P	5	snRNA
RNU6.42P	RNU6.42P	5	snRNA
RNU6.434P	RNU6.434P	5	snRNA
RNU6.43P	RNU6.43P	5	snRNA
RNU6.45P	RNU6.45P	5	snRNA
RNU6.463P	RNU6.463P	5	snRNA
RNU6.468P	RNU6.468P	5	snRNA
RNU6.46P	RNU6.46P	5	snRNA
RNU6.47P	RNU6.47P	5	snRNA
RNU6.480P	RNU6.480P	5	snRNA
RNU6.489P	RNU6.489P	5	snRNA
RNU6.498P	RNU6.498P	5	snRNA
RNU6.49P	RNU6.49P	5	snRNA
RNU6.4P	RNU6.4P	5	snRNA
RNU6.505P	RNU6.505P	5	snRNA
RNU6.517P	RNU6.517P	5	snRNA
RNU6.537P	RNU6.537P	5	snRNA
RNU6.560P	RNU6.560P	5	snRNA
RNU6.578P	RNU6.578P	5	snRNA
RNU6.5P	RNU6.5P	5	snRNA
RNU6.609P	RNU6.609P	5	snRNA
RNU6.60P	RNU6.60P	5	snRNA
RNU6.629P	RNU6.629P	5	snRNA
RNU6.647P	RNU6.647P	5	snRNA
RNU6.653P	RNU6.653P	5	snRNA
RNU6.67P	RNU6.67P	5	snRNA
RNU6.6P	RNU6.6P	5	snRNA
RNU6.7	RNU6.7	5	snRNA
RNU6.707P	RNU6.707P	5	snRNA
RNU6.726P	RNU6.726P	5	snRNA
RNU6.729P	RNU6.729P	5	snRNA
RNU6.743P	RNU6.743P	5	snRNA
RNU6.759P	RNU6.759P	5	snRNA
RNU6.761P	RNU6.761P	5	snRNA
RNU6.780P	RNU6.780P	5	snRNA
RNU6.793P	RNU6.793P	5	snRNA
RNU6.826P	RNU6.826P	5	snRNA
RNU6.842P	RNU6.842P	5	snRNA
RNU6.847P	RNU6.847P	5	snRNA
RNU6.854P	RNU6.854P	5	snRNA
RNU6.86P	RNU6.86P	5	snRNA
RNU6.880P	RNU6.880P	5	snRNA
RNU6.91P	RNU6.91P	5	snRNA
RNU6.95P	RNU6.95P	5	snRNA
RNU6.976P	RNU6.976P	5	snRNA
RNU6.984P	RNU6.984P	5	snRNA
RNU6ATAC16P	RNU6ATAC16P	5	snRNA
RNU6ATAC26P	RNU6ATAC26P	5	snRNA
RNU6ATAC28P	RNU6ATAC28P	5	snRNA
RNU6ATAC2P	RNU6ATAC2P	5	snRNA
RNU6ATAC37P	RNU6ATAC37P	5	snRNA
RNVU1.2	RNVU1.2	5	snRNA
RNVU1.4	RNVU1.4	5	snRNA
RP3.388N13.5	RP3.388N13.5	5	NA
RP3.418C23.2	RP3.418C23.2	5	NA
RP3.460G2.2	RP3.460G2.2	5	NA
SALRNA1	SALRNA1	5	lincRNA
SCARNA12	SCARNA12	5	snoRNA
SLC1A3	SLC1A3	5	protein_coding
SLITRK5	SLITRK5	5	protein_coding
SNORA11	SNORA11	5	snoRNA
SNORA11C	SNORA11C	5	snoRNA
SNORD101	SNORD101	5	snoRNA
SNORD11	SNORD11	5	snoRNA
SNORD14A	SNORD14A	5	snoRNA
SNORD3A	SNORD3A	5	snoRNA
SNORD69	SNORD69	5	snoRNA
SNORD7	SNORD7	5	snoRNA
snoU109	snoU109	5	snoRNA
SOX21.AS1	SOX21.AS1	5	lincRNA
SRP14.AS1	SRP14.AS1	5	lincRNA
TMSB15A	TMSB15A	5	protein_coding
TRI.TAT2.3	TRI.TAT2.3	5	miRNA
TSIX	TSIX	5	lincRNA
TUB	TUB	5	protein_coding
XYLB	XYLB	5	protein_coding
ZNF280B	ZNF280B	5	protein_coding
ZNF582.AS1	ZNF582.AS1	5	lincRNA
ZNF589	ZNF589	5	protein_coding
ADCK2	ADCK2	6	protein_coding
BEX2	BEX2	6	protein_coding
CABLES1	CABLES1	6	protein_coding
CDC37L1.AS1	CDC37L1.AS1	6	lincRNA
DSG2	DSG2	6	protein_coding
EPB41	EPB41	6	protein_coding
FAM157B	FAM157B	6	lincRNA
FIRRE	FIRRE	6	lincRNA
GLIDR	GLIDR	6	lincRNA
GS1.124K5.4	GS1.124K5.4	6	NA
JPX	JPX	6	lincRNA
LINC00205	LINC00205	6	lincRNA
LINC01003	LINC01003	6	lincRNA
LL22NC03.2H8.5	LL22NC03.2H8.5	6	NA
ONECUT2	ONECUT2	6	protein_coding
RBM41	RBM41	6	protein_coding
RPS6KA5	RPS6KA5	6	protein_coding
SLC25A23	SLC25A23	6	protein_coding
SPEN	SPEN	6	protein_coding
TM2D3	TM2D3	6	protein_coding
ZNF704	ZNF704	6	protein_coding
ADGRA3	ADGRA3	7	protein_coding
C1orf132	C1orf132	7	lincRNA
CAHM	CAHM	7	lincRNA
CTC.444N24.8	CTC.444N24.8	7	NA
DANT2	DANT2	7	lincRNA
FAM157C	FAM157C	7	lincRNA
FAM215B	FAM215B	7	lincRNA
GREB1L	GREB1L	7	protein_coding
HEY1	HEY1	7	protein_coding
LINC00115	LINC00115	7	lincRNA
LINC00240	LINC00240	7	lincRNA
LINC00313	LINC00313	7	lincRNA
LINC00630	LINC00630	7	lincRNA
LINC00648	LINC00648	7	lincRNA
LINC00670	LINC00670	7	lincRNA
LINC01021	LINC01021	7	lincRNA
LINC01102	LINC01102	7	lincRNA
LINC01132	LINC01132	7	lincRNA
MAPKAPK5.AS1	MAPKAPK5.AS1	7	lincRNA
MIR1226	MIR1226	7	miRNA
MIR4488	MIR4488	7	miRNA
PAXIP1.AS1	PAXIP1.AS1	7	lincRNA
PCAT1	PCAT1	7	lincRNA
PCOLCE2	PCOLCE2	7	protein_coding
POU3F2	POU3F2	7	protein_coding
RNU1.75P	RNU1.75P	7	snRNA
RNU1.7P	RNU1.7P	7	snRNA
RNU6.1016P	RNU6.1016P	7	snRNA
RNU6.1060P	RNU6.1060P	7	snRNA
RNU6.1080P	RNU6.1080P	7	snRNA
RNU6.1089P	RNU6.1089P	7	snRNA
RNU6.1153P	RNU6.1153P	7	snRNA
RNU6.1225P	RNU6.1225P	7	snRNA
RNU6.16P	RNU6.16P	7	snRNA
RNU6.34P	RNU6.34P	7	snRNA
RNU6.597P	RNU6.597P	7	snRNA
RNU6.61P	RNU6.61P	7	snRNA
RNU6.698P	RNU6.698P	7	snRNA
RNU6.720P	RNU6.720P	7	snRNA
RNU6.891P	RNU6.891P	7	snRNA
RNU6.923P	RNU6.923P	7	snRNA
RP3.329A5.8	RP3.329A5.8	7	NA
RRAGD	RRAGD	7	protein_coding
SNORA23	SNORA23	7	snoRNA
SNORA38	SNORA38	7	snoRNA
SNORA59A	SNORA59A	7	snoRNA
SNORA59B	SNORA59B	7	snoRNA
SNORA69	SNORA69	7	snoRNA
SNORA9	SNORA9	7	snoRNA
SNORD117	SNORD117	7	snoRNA
SNORD17	SNORD17	7	snoRNA
SNORD1B	SNORD1B	7	snoRNA
SNORD92	SNORD92	7	snoRNA
URB2	URB2	7	protein_coding
WASIR2	WASIR2	7	lincRNA
ZNF711	ZNF711	7	protein_coding
ADGRG6	ADGRG6	8	protein_coding
AGR2	AGR2	8	protein_coding
AGRN	AGRN	8	protein_coding
C1QTNF6	C1QTNF6	8	protein_coding
CD24	CD24	8	protein_coding
CLDN3	CLDN3	8	protein_coding
CYBA	CYBA	8	protein_coding
EPCAM	EPCAM	8	protein_coding
ESRP1	ESRP1	8	protein_coding
FAM174B	FAM174B	8	protein_coding
FXYD3	FXYD3	8	protein_coding
GFRA1	GFRA1	8	protein_coding
IFI27	IFI27	8	protein_coding
KCNK15	KCNK15	8	protein_coding
LINC00623	LINC00623	8	lincRNA
LXN	LXN	8	protein_coding
MAL2	MAL2	8	protein_coding
MIR200B	MIR200B	8	miRNA
MIR200C	MIR200C	8	miRNA
MIR3929	MIR3929	8	miRNA
MIR4737	MIR4737	8	miRNA
NRCAM	NRCAM	8	protein_coding
PPAP2C	PPAP2C	8	protein_coding
PPP1R16A	PPP1R16A	8	protein_coding
RAB25	RAB25	8	protein_coding
SEMA3B	SEMA3B	8	protein_coding
SEMA4B	SEMA4B	8	protein_coding
SIK1	SIK1	8	protein_coding
SLC9A3R1	SLC9A3R1	8	protein_coding
TSPAN15	TSPAN15	8	protein_coding
ADM	ADM	9	protein_coding
ANTXR2	ANTXR2	9	protein_coding
ARHGAP18	ARHGAP18	9	protein_coding
ARHGAP23	ARHGAP23	9	protein_coding
CAV2	CAV2	9	protein_coding
CCDC80	CCDC80	9	protein_coding
CECR7	CECR7	9	lincRNA
CTA.228A9.3	CTA.228A9.3	9	NA
CYB5R2	CYB5R2	9	protein_coding
DPYSL3	DPYSL3	9	protein_coding
EVA1A	EVA1A	9	protein_coding
FGF14.AS2	FGF14.AS2	9	lincRNA
FP671120.6	FP671120.6	9	NA
FP671120.7	FP671120.7	9	NA
GLIPR1	GLIPR1	9	protein_coding
GREM1	GREM1	9	protein_coding
IFI16	IFI16	9	protein_coding
LINC00331	LINC00331	9	lincRNA
LINC00407	LINC00407	9	lincRNA
LINC00702	LINC00702	9	lincRNA
LINC00958	LINC00958	9	lincRNA
LINC01204	LINC01204	9	lincRNA
LINC01206	LINC01206	9	lincRNA
LINC01207	LINC01207	9	lincRNA
MEG3	MEG3	9	lincRNA
MIR1228	MIR1228	9	miRNA
MIR222HG	MIR222HG	9	lincRNA
MIR23B	MIR23B	9	miRNA
MIR31	MIR31	9	miRNA
MIR424	MIR424	9	miRNA
MIR455	MIR455	9	miRNA
MIR615	MIR615	9	miRNA
MIR7.2	MIR7.2	9	miRNA
MSRB3	MSRB3	9	protein_coding
PDGFRA	PDGFRA	9	protein_coding
PLAU	PLAU	9	protein_coding
RNU1.106P	RNU1.106P	9	snRNA
RNU1.134P	RNU1.134P	9	snRNA
RNU1.42P	RNU1.42P	9	snRNA
RNU2.22P	RNU2.22P	9	snRNA
RNU2.42P	RNU2.42P	9	snRNA
RNU2.49P	RNU2.49P	9	snRNA
RNU2.51P	RNU2.51P	9	snRNA
RNU2.63P	RNU2.63P	9	snRNA
RNU2.68P	RNU2.68P	9	snRNA
RNU2.69P	RNU2.69P	9	snRNA
RNU5A.8P	RNU5A.8P	9	snRNA
RNU5B.1	RNU5B.1	9	snRNA
RNU5D.1	RNU5D.1	9	snRNA
RNU5D.2P	RNU5D.2P	9	snRNA
RNU6.713P	RNU6.713P	9	snRNA
RNU6.822P	RNU6.822P	9	snRNA
RNU6ATAC	RNU6ATAC	9	snRNA
RNU6ATAC25P	RNU6ATAC25P	9	snRNA
RNU7.171P	RNU7.171P	9	snRNA
RNU7.40P	RNU7.40P	9	snRNA
RNU7.93P	RNU7.93P	9	snRNA
RNVU1.15	RNVU1.15	9	snRNA
RP2	RP2	9	protein_coding
SFRP1	SFRP1	9	protein_coding
SNORD14E	SNORD14E	9	snoRNA
SNORD93	SNORD93	9	snoRNA
TMBIM1	TMBIM1	9	protein_coding
U8	U8	9	snoRNA
ZNF667.AS1	ZNF667.AS1	9	lincRNA
ZNF883	ZNF883	9	lincRNA
AF003625.3	AF003625.3	10	NA
AF064858.6	AF064858.6	10	NA
AP000472.2	AP000472.2	10	NA
AP000704.5	AP000704.5	10	NA
AP000705.7	AP000705.7	10	NA
BARX1.AS1	BARX1.AS1	10	lincRNA
BSN.AS2	BSN.AS2	10	lincRNA
BX255923.3	BX255923.3	10	NA
C10orf126	C10orf126	10	lincRNA
C11orf72	C11orf72	10	lincRNA
C2orf27B	C2orf27B	10	lincRNA
CASC22	CASC22	10	lincRNA
CITF22.49D8.1	CITF22.49D8.1	10	NA
CRAT37	CRAT37	10	lincRNA
CTA.286B10.7	CTA.286B10.7	10	NA
CTA.384D8.33	CTA.384D8.33	10	NA
CTA.992D9.6	CTA.992D9.6	10	NA
CTC.235G5.3	CTC.235G5.3	10	NA
CTC.448D22.1	CTC.448D22.1	10	NA
CTC.756D1.3	CTC.756D1.3	10	NA
CYP4F35P	CYP4F35P	10	lincRNA
FOCAD.AS1	FOCAD.AS1	10	lincRNA
GHET1	GHET1	10	lincRNA
HAR1A	HAR1A	10	misc_RNA
KB.1471A8.1	KB.1471A8.1	10	NA
KB.1507C5.4	KB.1507C5.4	10	NA
KIAA0087	KIAA0087	10	lincRNA
LINC00106	LINC00106	10	lincRNA
LINC00165	LINC00165	10	lincRNA
LINC00239	LINC00239	10	lincRNA
LINC00282	LINC00282	10	lincRNA
LINC00284	LINC00284	10	lincRNA
LINC00299	LINC00299	10	lincRNA
LINC00376	LINC00376	10	lincRNA
LINC00533	LINC00533	10	lincRNA
LINC00538	LINC00538	10	lincRNA
LINC00574	LINC00574	10	lincRNA
LINC00856	LINC00856	10	lincRNA
LINC00898	LINC00898	10	lincRNA
LINC00917	LINC00917	10	lincRNA
LINC00923	LINC00923	10	lincRNA
LINC00973	LINC00973	10	lincRNA
LINC01010	LINC01010	10	lincRNA
LINC01018	LINC01018	10	lincRNA
LINC01100	LINC01100	10	lincRNA
LINC01144	LINC01144	10	lincRNA
LINC01180	LINC01180	10	lincRNA
LINC01189	LINC01189	10	lincRNA
LINC01268	LINC01268	10	lincRNA
LINC01289	LINC01289	10	lincRNA
LINC01351	LINC01351	10	lincRNA
LINC01460	LINC01460	10	lincRNA
LINC01471	LINC01471	10	lincRNA
LINC01538	LINC01538	10	lincRNA
LINC01579	LINC01579	10	lincRNA
LINC01582	LINC01582	10	lincRNA
LL22NC03.27C5.1	LL22NC03.27C5.1	10	NA
LLNLR.268E12.1	LLNLR.268E12.1	10	NA
MIR107	MIR107	10	miRNA
MIR1224	MIR1224	10	miRNA
MIR26A1	MIR26A1	10	miRNA
MIR30B	MIR30B	10	miRNA
MIR30C2	MIR30C2	10	miRNA
MIR3143	MIR3143	10	miRNA
MIR3945	MIR3945	10	miRNA
MIR4423	MIR4423	10	miRNA
MIR491	MIR491	10	miRNA
MIR542	MIR542	10	miRNA
MIR548O	MIR548O	10	miRNA
MIR550A1	MIR550A1	10	miRNA
MIR550A2	MIR550A2	10	miRNA
MIR5787	MIR5787	10	miRNA
MIR933	MIR933	10	miRNA
OGFRP1	OGFRP1	10	lincRNA
PCAT14	PCAT14	10	lincRNA
RNU1.103P	RNU1.103P	10	snRNA
RNU1.138P	RNU1.138P	10	snRNA
RNU1.22P	RNU1.22P	10	snRNA
RNU1.40P	RNU1.40P	10	snRNA
RNU1.47P	RNU1.47P	10	snRNA
RNU1.72P	RNU1.72P	10	snRNA
RNU1.91P	RNU1.91P	10	snRNA
RNU12.2P	RNU12.2P	10	snRNA
RNU2.19P	RNU2.19P	10	snRNA
RNU4.75P	RNU4.75P	10	snRNA
RNU6.1026P	RNU6.1026P	10	snRNA
RNU6.1029P	RNU6.1029P	10	snRNA
RNU6.1040P	RNU6.1040P	10	snRNA
RNU6.1094P	RNU6.1094P	10	snRNA
RNU6.1160P	RNU6.1160P	10	snRNA
RNU6.1170P	RNU6.1170P	10	snRNA
RNU6.1236P	RNU6.1236P	10	snRNA
RNU6.139P	RNU6.139P	10	snRNA
RNU6.187P	RNU6.187P	10	snRNA
RNU6.208P	RNU6.208P	10	snRNA
RNU6.211P	RNU6.211P	10	snRNA
RNU6.214P	RNU6.214P	10	snRNA
RNU6.241P	RNU6.241P	10	snRNA
RNU6.255P	RNU6.255P	10	snRNA
RNU6.309P	RNU6.309P	10	snRNA
RNU6.322P	RNU6.322P	10	snRNA
RNU6.338P	RNU6.338P	10	snRNA
RNU6.416P	RNU6.416P	10	snRNA
RNU6.424P	RNU6.424P	10	snRNA
RNU6.481P	RNU6.481P	10	snRNA
RNU6.548P	RNU6.548P	10	snRNA
RNU6.611P	RNU6.611P	10	snRNA
RNU6.672P	RNU6.672P	10	snRNA
RNU6.689P	RNU6.689P	10	snRNA
RNU6.728P	RNU6.728P	10	snRNA
RNU6.748P	RNU6.748P	10	snRNA
RNU6.757P	RNU6.757P	10	snRNA
RNU6.76P	RNU6.76P	10	snRNA
RNU6.796P	RNU6.796P	10	snRNA
RNU6.79P	RNU6.79P	10	snRNA
RNU6.810P	RNU6.810P	10	snRNA
RNU6.841P	RNU6.841P	10	snRNA
RNU6.926P	RNU6.926P	10	snRNA
RNU6.931P	RNU6.931P	10	snRNA
RNU6.953P	RNU6.953P	10	snRNA
RNU6ATAC22P	RNU6ATAC22P	10	snRNA
RNU7.41P	RNU7.41P	10	snRNA
RNU7.79P	RNU7.79P	10	snRNA
RP3.466P17.1	RP3.466P17.1	10	NA
RP3.510D11.1	RP3.510D11.1	10	NA
SCGB1B2P	SCGB1B2P	10	lincRNA
SLC25A30.AS1	SLC25A30.AS1	10	lincRNA
SNORA70B	SNORA70B	10	snoRNA
SNORD77	SNORD77	10	snoRNA
SNORD81	SNORD81	10	snoRNA
SPATA41	SPATA41	10	lincRNA
USP27X.AS1	USP27X.AS1	10	lincRNA
Z83851.4	Z83851.4	10	NA
AF186192.6	AF186192.6	11	NA
AP001172.2	AP001172.2	11	NA
AP001605.4	AP001605.4	11	NA
C16orf47	C16orf47	11	lincRNA
C1orf220	C1orf220	11	lincRNA
FAM87A	FAM87A	11	lincRNA
FLJ40288	FLJ40288	11	lincRNA
GS1.166A23.2	GS1.166A23.2	11	NA
GS1.421I3.5	GS1.421I3.5	11	NA
ISX.AS1	ISX.AS1	11	lincRNA
LINC00619	LINC00619	11	lincRNA
LINC00635	LINC00635	11	lincRNA
LINC00656	LINC00656	11	lincRNA
LINC00920	LINC00920	11	lincRNA
LINC00971	LINC00971	11	lincRNA
LINC00996	LINC00996	11	lincRNA
LINC01108	LINC01108	11	lincRNA
LINC01122	LINC01122	11	lincRNA
LINC01224	LINC01224	11	lincRNA
LINC01285	LINC01285	11	lincRNA
LINC01502	LINC01502	11	lincRNA
LINC01593	LINC01593	11	lincRNA
LINC01605	LINC01605	11	lincRNA
MIR1296	MIR1296	11	miRNA
MIR30A	MIR30A	11	miRNA
MIR320B2	MIR320B2	11	miRNA
MIR3928	MIR3928	11	miRNA
MIR4466	MIR4466	11	miRNA
MIR941.5	MIR941.5	11	miRNA
PRR29.AS1	PRR29.AS1	11	lincRNA
RNU1.117P	RNU1.117P	11	snRNA
RNU2.55P	RNU2.55P	11	snRNA
RNU6.1019P	RNU6.1019P	11	snRNA
RNU6.1114P	RNU6.1114P	11	snRNA
RNU6.1144P	RNU6.1144P	11	snRNA
RNU6.1205P	RNU6.1205P	11	snRNA
RNU6.1284P	RNU6.1284P	11	snRNA
RNU6.135P	RNU6.135P	11	snRNA
RNU6.153P	RNU6.153P	11	snRNA
RNU6.225P	RNU6.225P	11	snRNA
RNU6.245P	RNU6.245P	11	snRNA
RNU6.376P	RNU6.376P	11	snRNA
RNU6.417P	RNU6.417P	11	snRNA
RNU6.423P	RNU6.423P	11	snRNA
RNU6.445P	RNU6.445P	11	snRNA
RNU6.455P	RNU6.455P	11	snRNA
RNU6.557P	RNU6.557P	11	snRNA
RNU6.62P	RNU6.62P	11	snRNA
RNU6.646P	RNU6.646P	11	snRNA
RNU6.727P	RNU6.727P	11	snRNA
RNU6.735P	RNU6.735P	11	snRNA
RNU6.819P	RNU6.819P	11	snRNA
RNU6.883P	RNU6.883P	11	snRNA
RNU6.921P	RNU6.921P	11	snRNA
RNU6.968P	RNU6.968P	11	snRNA
RP3.368B9.2	RP3.368B9.2	11	NA
SNORA27	SNORA27	11	snoRNA
ZNF833P	ZNF833P	11	lincRNA
AF065393.1	AF065393.1	14	NA
AF065393.4	AF065393.4	14	NA
AJ011932.1	AJ011932.1	14	NA
AP000997.2	AP000997.2	14	NA
CPEB2.AS1	CPEB2.AS1	14	lincRNA
CTA.929C8.6	CTA.929C8.6	14	NA
CTA.992D9.8	CTA.992D9.8	14	NA
CTC.276P9.2	CTC.276P9.2	14	NA
CTC.529P8.1	CTC.529P8.1	14	NA
CTC.756D1.2	CTC.756D1.2	14	NA
DPH6.AS1	DPH6.AS1	14	lincRNA
DSCR9	DSCR9	14	lincRNA
FLJ22763	FLJ22763	14	lincRNA
GS1.57L11.1	GS1.57L11.1	14	NA
LINC00421	LINC00421	14	lincRNA
LINC00452	LINC00452	14	lincRNA
LINC00518	LINC00518	14	lincRNA
LINC00642	LINC00642	14	lincRNA
LINC00691	LINC00691	14	lincRNA
LINC00940	LINC00940	14	lincRNA
LINC00942	LINC00942	14	lincRNA
LINC01037	LINC01037	14	lincRNA
LINC01060	LINC01060	14	lincRNA
LINC01085	LINC01085	14	lincRNA
LINC01114	LINC01114	14	lincRNA
LINC01210	LINC01210	14	lincRNA
LINC01242	LINC01242	14	lincRNA
LINC01249	LINC01249	14	lincRNA
LINC01267	LINC01267	14	lincRNA
LINC01290	LINC01290	14	lincRNA
LINC01337	LINC01337	14	lincRNA
LINC01343	LINC01343	14	lincRNA
LINC01346	LINC01346	14	lincRNA
LINC01356	LINC01356	14	lincRNA
LINC01444	LINC01444	14	lincRNA
LINC01450	LINC01450	14	lincRNA
LINC01544	LINC01544	14	lincRNA
MIR1197	MIR1197	14	miRNA
MIR1254.1	MIR1254.1	14	miRNA
MIR132	MIR132	14	miRNA
MIR134	MIR134	14	miRNA
MIR1471	MIR1471	14	miRNA
MIR2278	MIR2278	14	miRNA
MIR30E	MIR30E	14	miRNA
MIR323B	MIR323B	14	miRNA
MIR4725	MIR4725	14	miRNA
MIR494	MIR494	14	miRNA
MIR568	MIR568	14	miRNA
MIR6090	MIR6090	14	miRNA
MIR654	MIR654	14	miRNA
MIR769	MIR769	14	miRNA
MIR7975	MIR7975	14	miRNA
RNU105C	RNU105C	14	snoRNA
RNU5A.4P	RNU5A.4P	14	snRNA
RNU6.1037P	RNU6.1037P	14	snRNA
RNU6.1318P	RNU6.1318P	14	snRNA
RNU6.297P	RNU6.297P	14	snRNA
RNU6.411P	RNU6.411P	14	snRNA
RNU6.610P	RNU6.610P	14	snRNA
RNU6.620P	RNU6.620P	14	snRNA
RNU6.939P	RNU6.939P	14	snRNA
RNU6.966P	RNU6.966P	14	snRNA
RNU6ATAC20P	RNU6ATAC20P	14	snRNA
RNU7.46P	RNU7.46P	14	snRNA
RP3.332B22.1	RP3.332B22.1	14	NA
RP3.446N13.5	RP3.446N13.5	14	NA
SFTA1P	SFTA1P	14	lincRNA
SNORA81	SNORA81	14	snoRNA
SNORD37	SNORD37	14	snoRNA
AF104455.1	AF104455.1	15	NA
AJ003147.8	AJ003147.8	15	NA
CASC15	CASC15	15	lincRNA
CTC.338M12.2	CTC.338M12.2	15	NA
CTC.479C5.10	CTC.479C5.10	15	NA
CTC.526N19.1	CTC.526N19.1	15	NA
ELDR	ELDR	15	lincRNA
FAM95C	FAM95C	15	lincRNA
KCCAT211	KCCAT211	15	lincRNA
LINC00504	LINC00504	15	lincRNA
LINC00577	LINC00577	15	lincRNA
LINC00887	LINC00887	15	lincRNA
LINC01087	LINC01087	15	lincRNA
LINC01135	LINC01135	15	lincRNA
LINC01187	LINC01187	15	lincRNA
LINC01192	LINC01192	15	lincRNA
LINC01213	LINC01213	15	lincRNA
LINC01376	LINC01376	15	lincRNA
LINC01429	LINC01429	15	lincRNA
LINC01522	LINC01522	15	lincRNA
LINC01586	LINC01586	15	lincRNA
LINC01599	LINC01599	15	lincRNA
MIR200A	MIR200A	15	miRNA
MIR429	MIR429	15	miRNA
PCGEM1	PCGEM1	15	lincRNA
RNU2.26P	RNU2.26P	15	snRNA
RNU2.57P	RNU2.57P	15	snRNA
RP3.324O17.8	RP3.324O17.8	15	NA
RP3.393E18.2	RP3.393E18.2	15	NA
SNORD126	SNORD126	15	snoRNA
XX.C2158C12.2	XX.C2158C12.2	15	NA
XXyac.YX155B6.5	XXyac.YX155B6.5	15	NA
AF127936.9	AF127936.9	17	NA
C20orf203	C20orf203	17	lincRNA
C9orf163	C9orf163	17	lincRNA
CTC.236F12.4	CTC.236F12.4	17	NA
JADRR	JADRR	17	lincRNA
LINC00494	LINC00494	17	lincRNA
LINC00534	LINC00534	17	lincRNA
LINC00592	LINC00592	17	lincRNA
LINC01186	LINC01186	17	lincRNA
LINC01425	LINC01425	17	lincRNA
LINC01558	LINC01558	17	lincRNA
MIR1229	MIR1229	17	miRNA
MIR183	MIR183	17	miRNA
MIR193B	MIR193B	17	miRNA
MIR938	MIR938	17	miRNA
RALY.AS1	RALY.AS1	17	lincRNA
RNU2.9P	RNU2.9P	17	snRNA
RNU6.817P	RNU6.817P	17	snRNA
RP3.510D11.4	RP3.510D11.4	17	NA
RP6.201G10.2	RP6.201G10.2	17	NA
SNORD67	SNORD67	17	snoRNA
SPACA6P.AS	SPACA6P.AS	17	lincRNA
ARHGAP11A	ARHGAP11A	18	protein_coding
ASPM	ASPM	18	protein_coding
BUB1	BUB1	18	protein_coding
CCNA2	CCNA2	18	protein_coding
CDC25C	CDC25C	18	protein_coding
CDK1	CDK1	18	protein_coding
CENPE	CENPE	18	protein_coding
CENPF	CENPF	18	protein_coding
CKAP2	CKAP2	18	protein_coding
CKAP5	CKAP5	18	protein_coding
CNTRL	CNTRL	18	protein_coding
CRNDE	CRNDE	18	lincRNA
DEPDC1	DEPDC1	18	protein_coding
DEPDC1B	DEPDC1B	18	protein_coding
DKFZP434K028	DKFZP434K028	18	lincRNA
ERCC6L	ERCC6L	18	protein_coding
FAM72C	FAM72C	18	protein_coding
FAM72D	FAM72D	18	protein_coding
GAS2L3	GAS2L3	18	protein_coding
HMGB2	HMGB2	18	protein_coding
KIF11	KIF11	18	protein_coding
KIF14	KIF14	18	protein_coding
KIF18A	KIF18A	18	protein_coding
KIF18B	KIF18B	18	protein_coding
KIF20B	KIF20B	18	protein_coding
KIF23	KIF23	18	protein_coding
KIF2C	KIF2C	18	protein_coding
KIF4A	KIF4A	18	protein_coding
LINC01287	LINC01287	18	lincRNA
MIR26B	MIR26B	18	miRNA
MIR421	MIR421	18	miRNA
MIR885	MIR885	18	miRNA
NEK2	NEK2	18	protein_coding
NUF2	NUF2	18	protein_coding
NUSAP1	NUSAP1	18	protein_coding
PLK1	PLK1	18	protein_coding
RNU1.35P	RNU1.35P	18	snRNA
RNU6.1188P	RNU6.1188P	18	snRNA
RNU6.132P	RNU6.132P	18	snRNA
RNU6.809P	RNU6.809P	18	snRNA
SGOL1	SGOL1	18	protein_coding
SPAG5	SPAG5	18	protein_coding
SPC25	SPC25	18	protein_coding
TOP2A	TOP2A	18	protein_coding
TROAP	TROAP	18	protein_coding
TTK	TTK	18	protein_coding
UBE2S	UBE2S	18	protein_coding
ANKRD18A	ANKRD18A	19	protein_coding
APTR	APTR	19	lincRNA
ARRB2	ARRB2	19	protein_coding
ASRGL1	ASRGL1	19	protein_coding
BCOR	BCOR	19	protein_coding
CA2	CA2	19	protein_coding
CKMT1A	CKMT1A	19	protein_coding
CTC.444N24.11	CTC.444N24.11	19	NA
EN2	EN2	19	protein_coding
FGFR3	FGFR3	19	protein_coding
GTPBP3	GTPBP3	19	protein_coding
HES4	HES4	19	protein_coding
HIST3H2A	HIST3H2A	19	protein_coding
HS6ST2	HS6ST2	19	protein_coding
LINC01123	LINC01123	19	lincRNA
MLK4	MLK4	19	protein_coding
MNX1.AS1	MNX1.AS1	19	lincRNA
PITX1	PITX1	19	protein_coding
RN7SL832P	RN7SL832P	19	lincRNA
RNU1.85P	RNU1.85P	19	snRNA
SNORA79	SNORA79	19	snoRNA
SYNGR1	SYNGR1	19	protein_coding
AP000230.1	AP000230.1	20	NA
BUB1B	BUB1B	20	protein_coding
CTC.241N9.1	CTC.241N9.1	20	NA
CTC.347C20.1	CTC.347C20.1	20	NA
CTC.461F20.1	CTC.461F20.1	20	NA
LINC00208	LINC00208	20	lincRNA
LINC01384	LINC01384	20	lincRNA
MIR663B	MIR663B	20	miRNA
RNU4.59P	RNU4.59P	20	snRNA
RNU6.1121P	RNU6.1121P	20	snRNA
RNU6.1316P	RNU6.1316P	20	snRNA
RNU6.20P	RNU6.20P	20	snRNA
RNU6.217P	RNU6.217P	20	snRNA
RNU6.301P	RNU6.301P	20	snRNA
RNU6.44P	RNU6.44P	20	snRNA
RNU6.512P	RNU6.512P	20	snRNA
RNU6.593P	RNU6.593P	20	snRNA
RNU6.70P	RNU6.70P	20	snRNA
RNU6.820P	RNU6.820P	20	snRNA
RNU6.832P	RNU6.832P	20	snRNA
RNU6.857P	RNU6.857P	20	snRNA
RNU6.862P	RNU6.862P	20	snRNA
RNU6.874P	RNU6.874P	20	snRNA
RP3.399L15.1	RP3.399L15.1	20	NA
SNORA35	SNORA35	20	snoRNA
SNORD113.2	SNORD113.2	20	snoRNA
AP000233.4	AP000233.4	21	NA
AP001604.3	AP001604.3	21	NA
C16orf82	C16orf82	21	lincRNA
C20orf197	C20orf197	21	lincRNA
CASC11	CASC11	21	lincRNA
CMB9.22P13.2	CMB9.22P13.2	21	NA
CTC.537E7.3	CTC.537E7.3	21	NA
KB.1440D3.14	KB.1440D3.14	21	NA
KB.1980E6.3	KB.1980E6.3	21	NA
LINC.ROR	LINC.ROR	21	lincRNA
LINC00261	LINC00261	21	lincRNA
LINC00460	LINC00460	21	lincRNA
LINC00484	LINC00484	21	lincRNA
LINC00528	LINC00528	21	lincRNA
LINC00561	LINC00561	21	lincRNA
LINC00607	LINC00607	21	lincRNA
LINC00929	LINC00929	21	lincRNA
LINC01070	LINC01070	21	lincRNA
LINC01109	LINC01109	21	lincRNA
LINC01229	LINC01229	21	lincRNA
LINC01241	LINC01241	21	lincRNA
LINC01247	LINC01247	21	lincRNA
LINC01272	LINC01272	21	lincRNA
LINC01336	LINC01336	21	lincRNA
LINC01583	LINC01583	21	lincRNA
LL0XNC01.7P3.1	LL0XNC01.7P3.1	21	NA
MIR1185.1	MIR1185.1	21	miRNA
MIR1185.2	MIR1185.2	21	miRNA
MIR154	MIR154	21	miRNA
MIR340	MIR340	21	miRNA
MIR487B	MIR487B	21	miRNA
MIR496	MIR496	21	miRNA
MIR584	MIR584	21	miRNA
MIR6871	MIR6871	21	miRNA
MIR7515HG	MIR7515HG	21	lincRNA
PSMB8.AS1	PSMB8.AS1	21	lincRNA
PTGES2.AS1	PTGES2.AS1	21	lincRNA
PWRN1	PWRN1	21	lincRNA
RNU1.16P	RNU1.16P	21	snRNA
RNU1.17P	RNU1.17P	21	snRNA
RNU1.41P	RNU1.41P	21	snRNA
RNU1.51P	RNU1.51P	21	snRNA
RNU1.78P	RNU1.78P	21	snRNA
RNU11.6P	RNU11.6P	21	snRNA
RNU4.28P	RNU4.28P	21	snRNA
RNU4.52P	RNU4.52P	21	snRNA
RNU4.53P	RNU4.53P	21	snRNA
RNU4ATAC10P	RNU4ATAC10P	21	snRNA
RNU4ATAC13P	RNU4ATAC13P	21	snRNA
RNU4ATAC9P	RNU4ATAC9P	21	snRNA
RNU5B.6P	RNU5B.6P	21	snRNA
RNU6.1075P	RNU6.1075P	21	snRNA
RNU6.1262P	RNU6.1262P	21	snRNA
RNU6.237P	RNU6.237P	21	snRNA
RNU6.291P	RNU6.291P	21	snRNA
RNU6.409P	RNU6.409P	21	snRNA
RNU6.501P	RNU6.501P	21	snRNA
RNU6.545P	RNU6.545P	21	snRNA
RNU6.571P	RNU6.571P	21	snRNA
RNU6.775P	RNU6.775P	21	snRNA
RNU6.979P	RNU6.979P	21	snRNA
RNU7.49P	RNU7.49P	21	snRNA
RP3.340N1.2	RP3.340N1.2	21	NA
RP3.471M13.2	RP3.471M13.2	21	NA
SMC2.AS1	SMC2.AS1	21	lincRNA
SNORA68	SNORA68	21	snoRNA
SNORD116.10	SNORD116.10	21	snoRNA
SNORD116.29	SNORD116.29	21	snoRNA
SNORD60	SNORD60	21	snoRNA
SPRY4.IT1	SPRY4.IT1	21	lincRNA
U4	U4	21	snRNA
ZNF295.AS1	ZNF295.AS1	21	lincRNA
bP.2171C21.3	bP.2171C21.3	24	NA
CTC.242N15.1	CTC.242N15.1	24	NA
KB.68A7.2	KB.68A7.2	24	NA
LINC00505	LINC00505	24	lincRNA
LINC01127	LINC01127	24	lincRNA
LINC01264	LINC01264	24	lincRNA
LINC01395	LINC01395	24	lincRNA
LINC01600	LINC01600	24	lincRNA
LVCAT1	LVCAT1	24	lincRNA
MIR4417	MIR4417	24	miRNA
MIR4421	MIR4421	24	miRNA
MIR548B	MIR548B	24	miRNA
MIR628	MIR628	24	miRNA
MIR6515	MIR6515	24	miRNA
MIR874	MIR874	24	miRNA
RNU1.150P	RNU1.150P	24	snRNA
RNU6.1098P	RNU6.1098P	24	snRNA
RNU6.1298P	RNU6.1298P	24	snRNA
RNU6.605P	RNU6.605P	24	snRNA
RNU6ATAC21P	RNU6ATAC21P	24	snRNA
AP000442.4	AP000442.4	26	NA
AP003774.6	AP003774.6	26	NA
BACH1.IT2	BACH1.IT2	26	lincRNA
CTA.286B10.8	CTA.286B10.8	26	NA
CTC.366B18.4	CTC.366B18.4	26	NA
CTC.523E23.1	CTC.523E23.1	26	NA
FP671120.1	FP671120.1	26	NA
HCG20	HCG20	26	lincRNA
LINC00264	LINC00264	26	lincRNA
LINC00351	LINC00351	26	lincRNA
LINC00379	LINC00379	26	lincRNA
LINC00668	LINC00668	26	lincRNA
LINC00839	LINC00839	26	lincRNA
LINC00882	LINC00882	26	lincRNA
LINC00924	LINC00924	26	lincRNA
LINC00964	LINC00964	26	lincRNA
LINC01167	LINC01167	26	lincRNA
LINC01266	LINC01266	26	lincRNA
LINC01524	LINC01524	26	lincRNA
MAFTRR	MAFTRR	26	lincRNA
MIR219A1	MIR219A1	26	miRNA
MIR32	MIR32	26	miRNA
MIR328	MIR328	26	miRNA
MIR3648.1	MIR3648.1	26	miRNA
MIR3648.2	MIR3648.2	26	miRNA
MIR374A	MIR374A	26	miRNA
MIR590	MIR590	26	miRNA
MIR598	MIR598	26	miRNA
MIR6807	MIR6807	26	miRNA
RNU1.21P	RNU1.21P	26	snRNA
RNU1.44P	RNU1.44P	26	snRNA
RNU1.63P	RNU1.63P	26	snRNA
RNU6.1095P	RNU6.1095P	26	snRNA
RNU6.1248P	RNU6.1248P	26	snRNA
RNU6.1260P	RNU6.1260P	26	snRNA
RNU6.1339P	RNU6.1339P	26	snRNA
RNU6.144P	RNU6.144P	26	snRNA
RNU6.257P	RNU6.257P	26	snRNA
RNU6.438P	RNU6.438P	26	snRNA
RNU6.518P	RNU6.518P	26	snRNA
RNU6.867P	RNU6.867P	26	snRNA
RNU6.998P	RNU6.998P	26	snRNA
RNU6ATAC42P	RNU6ATAC42P	26	snRNA
RP3.326I13.1	RP3.326I13.1	26	NA
RP3.400B16.1	RP3.400B16.1	26	NA
RP3.465N24.6	RP3.465N24.6	26	NA
SUCLG2.AS1	SUCLG2.AS1	26	lincRNA
ZNF503.AS1	ZNF503.AS1	26	lincRNA
AP000470.2	AP000470.2	27	NA
AP001628.6	AP001628.6	27	NA
CTC.273B12.10	CTC.273B12.10	27	NA
CYP4F26P	CYP4F26P	27	lincRNA
ERVH48.1	ERVH48.1	27	lincRNA
LINC00243	LINC00243	27	lincRNA
LINC00562	LINC00562	27	lincRNA
LINC01012	LINC01012	27	lincRNA
LINC01503	LINC01503	27	lincRNA
LL09NC01.139C3.1	LL09NC01.139C3.1	27	NA
MIR210HG	MIR210HG	27	lincRNA
MIR4758	MIR4758	27	miRNA
PART1	PART1	27	lincRNA
RNU2.43P	RNU2.43P	27	snRNA
RNU6.656P	RNU6.656P	27	snRNA
RP3.510D11.2	RP3.510D11.2	27	NA
FAM27C	FAM27C	28	lincRNA
GS1.39E22.1	GS1.39E22.1	28	NA
LINC00472	LINC00472	28	lincRNA
LINC00606	LINC00606	28	lincRNA
LINC00638	LINC00638	28	lincRNA
LINC00861	LINC00861	28	lincRNA
LINC00896	LINC00896	28	lincRNA
LINC00939	LINC00939	28	lincRNA
LINC01140	LINC01140	28	lincRNA
LINC01378	LINC01378	28	lincRNA
LINC01422	LINC01422	28	lincRNA
LINC01535	LINC01535	28	lincRNA
LINC01565	LINC01565	28	lincRNA
LOH12CR2	LOH12CR2	28	lincRNA
MIR101.1	MIR101.1	28	miRNA
RNU4ATAC18P	RNU4ATAC18P	28	snRNA
RNU6.1031P	RNU6.1031P	28	snRNA
RNU6.1084P	RNU6.1084P	28	snRNA
RNU6.1099P	RNU6.1099P	28	snRNA
RNU6.1123P	RNU6.1123P	28	snRNA
RNU6.1124P	RNU6.1124P	28	snRNA
RNU6.1131P	RNU6.1131P	28	snRNA
RNU6.114P	RNU6.114P	28	snRNA
RNU6.1255P	RNU6.1255P	28	snRNA
RNU6.128P	RNU6.128P	28	snRNA
RNU6.12P	RNU6.12P	28	snRNA
RNU6.1329P	RNU6.1329P	28	snRNA
RNU6.15P	RNU6.15P	28	snRNA
RNU6.216P	RNU6.216P	28	snRNA
RNU6.21P	RNU6.21P	28	snRNA
RNU6.222P	RNU6.222P	28	snRNA
RNU6.22P	RNU6.22P	28	snRNA
RNU6.387P	RNU6.387P	28	snRNA
RNU6.453P	RNU6.453P	28	snRNA
RNU6.456P	RNU6.456P	28	snRNA
RNU6.460P	RNU6.460P	28	snRNA
RNU6.574P	RNU6.574P	28	snRNA
RNU6.600P	RNU6.600P	28	snRNA
RNU6.628P	RNU6.628P	28	snRNA
RNU6.839P	RNU6.839P	28	snRNA
RNU6.905P	RNU6.905P	28	snRNA
RNU6.920P	RNU6.920P	28	snRNA
RNU6.929P	RNU6.929P	28	snRNA
RNU6.937P	RNU6.937P	28	snRNA
SNORA14A	SNORA14A	28	snoRNA
U6	U6	28	snRNA
APPBP2	APPBP2	33	protein_coding
ATP5EP2	ATP5EP2	33	protein_coding
BAMBI	BAMBI	33	protein_coding
BCAS3	BCAS3	33	protein_coding
CDH1	CDH1	33	protein_coding
CLU	CLU	33	protein_coding
COX6C	COX6C	33	protein_coding
CTSD	CTSD	33	protein_coding
CTSH	CTSH	33	protein_coding
CYP1B1	CYP1B1	33	protein_coding
DDR1	DDR1	33	protein_coding
EEF1A2	EEF1A2	33	protein_coding
ELF3	ELF3	33	protein_coding
ERBB3	ERBB3	33	protein_coding
ESR1	ESR1	33	protein_coding
FAM213A	FAM213A	33	protein_coding
FAM83H	FAM83H	33	protein_coding
FAM83H.AS1	FAM83H.AS1	33	lincRNA
FOXA1	FOXA1	33	protein_coding
GATA3	GATA3	33	protein_coding
GATA3.AS1	GATA3.AS1	33	lincRNA
GREB1	GREB1	33	protein_coding
HEATR6	HEATR6	33	protein_coding
HID1	HID1	33	protein_coding
ITGB4	ITGB4	33	protein_coding
ITPK1	ITPK1	33	protein_coding
JARID2	JARID2	33	protein_coding
JUP	JUP	33	protein_coding
KRT18	KRT18	33	protein_coding
KRT8	KRT8	33	protein_coding
LLGL2	LLGL2	33	protein_coding
LSR	LSR	33	protein_coding
LYPD3	LYPD3	33	protein_coding
MARVELD2	MARVELD2	33	protein_coding
MREG	MREG	33	protein_coding
MTL5	MTL5	33	protein_coding
N4BP3	N4BP3	33	protein_coding
NOTCH3	NOTCH3	33	protein_coding
PARD6B	PARD6B	33	protein_coding
PFDN4	PFDN4	33	protein_coding
PMEPA1	PMEPA1	33	protein_coding
PSMD6	PSMD6	33	protein_coding
RNU6.813P	RNU6.813P	33	snRNA
RPS6KB1	RPS6KB1	33	protein_coding
SLC39A6	SLC39A6	33	protein_coding
SPINT1	SPINT1	33	protein_coding
SPINT2	SPINT2	33	protein_coding
STARD10	STARD10	33	protein_coding
SULF2	SULF2	33	protein_coding
THEM6	THEM6	33	protein_coding
TOB1	TOB1	33	protein_coding
TTC39A	TTC39A	33	protein_coding
U2	U2	33	snRNA
ARFGEF3	ARFGEF3	34	protein_coding
BMP7	BMP7	34	protein_coding
C17orf82	C17orf82	34	lincRNA
C6orf99	C6orf99	34	lincRNA
EPPK1	EPPK1	34	protein_coding
IGF1R	IGF1R	34	protein_coding
LAMA5	LAMA5	34	protein_coding
LINC00176	LINC00176	34	lincRNA
LINC00992	LINC00992	34	lincRNA
LINC01291	LINC01291	34	lincRNA
MIR3180.2	MIR3180.2	34	lincRNA
SCARNA13	SCARNA13	34	scaRNA
SNORA15	SNORA15	34	snoRNA
SNORD2	SNORD2	34	snoRNA
TPD52L1	TPD52L1	34	protein_coding
TRIM37	TRIM37	34	protein_coding
ARHGAP11B	ARHGAP11B	35	protein_coding
CASC5	CASC5	35	protein_coding
CDCA2	CDCA2	35	protein_coding
CDCA3	CDCA3	35	protein_coding
CENPA	CENPA	35	protein_coding
ECT2	ECT2	35	protein_coding
GTSE1	GTSE1	35	protein_coding
HJURP	HJURP	35	protein_coding
HYLS1	HYLS1	35	protein_coding
IQGAP3	IQGAP3	35	protein_coding
KNSTRN	KNSTRN	35	protein_coding
LINC01497	LINC01497	35	lincRNA
MKI67	MKI67	35	protein_coding
NCAPD2	NCAPD2	35	protein_coding
NDC80	NDC80	35	protein_coding
PRC1	PRC1	35	protein_coding
RACGAP1	RACGAP1	35	protein_coding
RNU1.19P	RNU1.19P	35	snRNA
RNU6.1081P	RNU6.1081P	35	snRNA
RNU6.1315P	RNU6.1315P	35	snRNA
RNU6.760P	RNU6.760P	35	snRNA
RNU6ATAC30P	RNU6ATAC30P	35	snRNA
RNU7.3P	RNU7.3P	35	snRNA
SGOL2	SGOL2	35	protein_coding
SKA3	SKA3	35	protein_coding
TACC3	TACC3	35	protein_coding
TPX2	TPX2	35	protein_coding
UBALD2	UBALD2	35	protein_coding
UBE2C	UBE2C	35	protein_coding
ARHGAP19	ARHGAP19	36	protein_coding
CEP83.AS1	CEP83.AS1	36	lincRNA
FAM66B	FAM66B	36	lincRNA
FAM87B	FAM87B	36	lincRNA
LINC00294	LINC00294	36	lincRNA
LINC00441	LINC00441	36	lincRNA
LINC00906	LINC00906	36	lincRNA
LINC00909	LINC00909	36	lincRNA
LINC01354	LINC01354	36	lincRNA
MIR1249	MIR1249	36	miRNA
MIR1539	MIR1539	36	antisense
MIR196A1	MIR196A1	36	miRNA
MIR27B	MIR27B	36	miRNA
MIR301B	MIR301B	36	miRNA
MIR503	MIR503	36	miRNA
NAMA	NAMA	36	lincRNA
NCAPG	NCAPG	36	protein_coding
RGPD4.AS1	RGPD4.AS1	36	lincRNA
RNU1.18P	RNU1.18P	36	snRNA
RNU2.56P	RNU2.56P	36	snRNA
RNU4.40P	RNU4.40P	36	snRNA
RNU6.1077P	RNU6.1077P	36	snRNA
RNU6.1103P	RNU6.1103P	36	snRNA
RNU6.1104P	RNU6.1104P	36	snRNA
RNU6.1122P	RNU6.1122P	36	snRNA
RNU6.115P	RNU6.115P	36	snRNA
RNU6.1195P	RNU6.1195P	36	snRNA
RNU6.1301P	RNU6.1301P	36	snRNA
RNU6.140P	RNU6.140P	36	snRNA
RNU6.176P	RNU6.176P	36	snRNA
RNU6.180P	RNU6.180P	36	snRNA
RNU6.18P	RNU6.18P	36	snRNA
RNU6.196P	RNU6.196P	36	snRNA
RNU6.204P	RNU6.204P	36	snRNA
RNU6.25P	RNU6.25P	36	snRNA
RNU6.31P	RNU6.31P	36	snRNA
RNU6.32P	RNU6.32P	36	snRNA
RNU6.3P	RNU6.3P	36	snRNA
RNU6.41P	RNU6.41P	36	snRNA
RNU6.487P	RNU6.487P	36	snRNA
RNU6.490P	RNU6.490P	36	snRNA
RNU6.500P	RNU6.500P	36	snRNA
RNU6.553P	RNU6.553P	36	snRNA
RNU6.637P	RNU6.637P	36	snRNA
RNU6.756P	RNU6.756P	36	snRNA
RNU6.9	RNU6.9	36	snRNA
RNU6.950P	RNU6.950P	36	snRNA
RNU6.964P	RNU6.964P	36	snRNA
RNU6.98P	RNU6.98P	36	snRNA
RNU6ATAC3P	RNU6ATAC3P	36	snRNA
SH3RF3.AS1	SH3RF3.AS1	36	lincRNA
SNORD3B.2	SNORD3B.2	36	snoRNA
SNORD3C	SNORD3C	36	snoRNA
ATAD5	ATAD5	37	protein_coding
CCNE1	CCNE1	37	protein_coding
CDC45	CDC45	37	protein_coding
CDC6	CDC6	37	protein_coding
DGCR8	DGCR8	37	protein_coding
FAM161A	FAM161A	37	protein_coding
FAM41C	FAM41C	37	lincRNA
FEN1	FEN1	37	protein_coding
GINS2	GINS2	37	protein_coding
GMDS.AS1	GMDS.AS1	37	lincRNA
HELLS	HELLS	37	protein_coding
HIST1H2AG	HIST1H2AG	37	protein_coding
HIST1H2AH	HIST1H2AH	37	protein_coding
HIST1H2BJ	HIST1H2BJ	37	protein_coding
HIST1H2BK	HIST1H2BK	37	protein_coding
HIST1H3A	HIST1H3A	37	protein_coding
HIST1H4C	HIST1H4C	37	protein_coding
MCM10	MCM10	37	protein_coding
MCM2	MCM2	37	protein_coding
MCM3	MCM3	37	protein_coding
MCM6	MCM6	37	protein_coding
MMS22L	MMS22L	37	protein_coding
ORC1	ORC1	37	protein_coding
RNU6.733P	RNU6.733P	37	snRNA
RNU6.890P	RNU6.890P	37	snRNA
TIPIN	TIPIN	37	protein_coding
XRCC2	XRCC2	37	protein_coding
bP.2189O9.3	bP.2189O9.3	40	NA
CTA.280A3.2	CTA.280A3.2	40	NA
ERICD	ERICD	40	lincRNA
FP671120.2	FP671120.2	40	NA
KB.1410C5.3	KB.1410C5.3	40	NA
LINC00506	LINC00506	40	lincRNA
LINC00550	LINC00550	40	lincRNA
LINC00654	LINC00654	40	lincRNA
LINC00907	LINC00907	40	lincRNA
LINC01091	LINC01091	40	lincRNA
LINC01553	LINC01553	40	lincRNA
MIR191	MIR191	40	miRNA
MIR324	MIR324	40	miRNA
MIR3663HG	MIR3663HG	40	lincRNA
MIR3687.2	MIR3687.2	40	miRNA
MIR5091	MIR5091	40	miRNA
MIR625	MIR625	40	miRNA
RNU4.36P	RNU4.36P	40	snRNA
RNU4.7P	RNU4.7P	40	snRNA
RNU6ATAC31P	RNU6ATAC31P	40	snRNA
SNORA1	SNORA1	40	snoRNA
SNORA3	SNORA3	40	snoRNA
BPESC1	BPESC1	41	lincRNA
EHD2	EHD2	41	protein_coding
KCTD9	KCTD9	41	protein_coding
LINC00327	LINC00327	41	lincRNA
LINC00536	LINC00536	41	lincRNA
MIR33A	MIR33A	41	miRNA
MME	MME	41	protein_coding
NAV2	NAV2	41	protein_coding
NCEH1	NCEH1	41	protein_coding
RIN1	RIN1	41	protein_coding
RNU1.1	RNU1.1	41	snRNA
RNU1.2	RNU1.2	41	snRNA
RNU1.27P	RNU1.27P	41	snRNA
RNU1.28P	RNU1.28P	41	snRNA
RNU2.24P	RNU2.24P	41	snRNA
RNU4ATAC	RNU4ATAC	41	snRNA
RNU5E.4P	RNU5E.4P	41	snRNA
RNVU1.18	RNVU1.18	41	snRNA
RNVU1.7	RNVU1.7	41	snRNA
SH2B3	SH2B3	41	protein_coding
SNHG18	SNHG18	41	lincRNA
SNHG23	SNHG23	41	lincRNA
U1	U1	41	snRNA
CASP8AP2	CASP8AP2	44	protein_coding
DKFZp779M0652	DKFZp779M0652	44	lincRNA
DSCC1	DSCC1	44	protein_coding
HIST1H1C	HIST1H1C	44	protein_coding
HIST1H1E	HIST1H1E	44	protein_coding
HIST1H2BD	HIST1H2BD	44	protein_coding
HIST1H2BO	HIST1H2BO	44	protein_coding
HIST2H2AC	HIST2H2AC	44	protein_coding
HIST2H2BF	HIST2H2BF	44	protein_coding
HIST2H3A	HIST2H3A	44	protein_coding
HIST2H3C	HIST2H3C	44	protein_coding
HIST2H3D	HIST2H3D	44	protein_coding
HIST2H4A	HIST2H4A	44	protein_coding
HIST2H4B	HIST2H4B	44	protein_coding
LINC01153	LINC01153	44	lincRNA
LINC01547	LINC01547	44	lincRNA
LINC01607	LINC01607	44	lincRNA
LRRC45	LRRC45	44	protein_coding
RNU2.8P	RNU2.8P	44	snRNA
RNU6.791P	RNU6.791P	44	snRNA
UNG	UNG	44	protein_coding
CACHD1	CACHD1	47	protein_coding
CCDC150	CCDC150	47	protein_coding
CDC25A	CDC25A	47	protein_coding
CKB	CKB	47	protein_coding
CSRP2	CSRP2	47	protein_coding
DACH1	DACH1	47	protein_coding
DGCR14	DGCR14	47	protein_coding
DHFR	DHFR	47	protein_coding
FLJ35934	FLJ35934	47	lincRNA
KLHL23	KLHL23	47	protein_coding
NT5C3B	NT5C3B	47	protein_coding
RNF138	RNF138	47	protein_coding
RNU6.660P	RNU6.660P	47	snRNA
RNU6.722P	RNU6.722P	47	snRNA
RNU6.806P	RNU6.806P	47	snRNA
RNU6.959P	RNU6.959P	47	snRNA
RNU6V	RNU6V	47	snRNA
SCARNA8	SCARNA8	47	scaRNA
TBC1D4	TBC1D4	47	protein_coding
FAM66A	FAM66A	48	lincRNA
FAM66E	FAM66E	48	lincRNA
LINC00643	LINC00643	48	lincRNA
LINC00927	LINC00927	48	lincRNA
LINC01118	LINC01118	48	lincRNA
LINC01193	LINC01193	48	lincRNA
LINC01222	LINC01222	48	lincRNA
LINC01482	LINC01482	48	lincRNA
LINC01484	LINC01484	48	lincRNA
MIR30D	MIR30D	48	miRNA
MIR320A	MIR320A	48	miRNA
MIR656	MIR656	48	miRNA
RNU1.112P	RNU1.112P	48	snRNA
RNU4.47P	RNU4.47P	48	snRNA
RNU6.1024P	RNU6.1024P	48	snRNA
RNU6.104P	RNU6.104P	48	snRNA
RNU6.1082P	RNU6.1082P	48	snRNA
RNU6.1127P	RNU6.1127P	48	snRNA
RNU6.1235P	RNU6.1235P	48	snRNA
RNU6.164P	RNU6.164P	48	snRNA
RNU6.169P	RNU6.169P	48	snRNA
RNU6.290P	RNU6.290P	48	snRNA
RNU6.595P	RNU6.595P	48	snRNA
RNU6.641P	RNU6.641P	48	snRNA
RP3.453C12.15	RP3.453C12.15	48	NA
SNORA8	SNORA8	48	snoRNA
CCNB1	CCNB1	49	protein_coding
CCNB2	CCNB2	49	protein_coding
CDC20	CDC20	49	protein_coding
CDKN3	CDKN3	49	protein_coding
DLGAP5	DLGAP5	49	protein_coding
FAM64A	FAM64A	49	protein_coding
HMMR	HMMR	49	protein_coding
INCENP	INCENP	49	protein_coding
KIAA0125	KIAA0125	49	lincRNA
KIF20A	KIF20A	49	protein_coding
LINC01451	LINC01451	49	lincRNA
MIR103A2	MIR103A2	49	miRNA
MIR33B	MIR33B	49	miRNA
PIF1	PIF1	49	protein_coding
RNU6.1035P	RNU6.1035P	49	snRNA
RNU6.1163P	RNU6.1163P	49	snRNA
RNU6.556P	RNU6.556P	49	snRNA
SCARNA18	SCARNA18	49	scaRNA
SNORD32B	SNORD32B	49	snoRNA
CLSPN	CLSPN	52	protein_coding
CTA.363E6.2	CTA.363E6.2	52	NA
CTC.1337H24.4	CTC.1337H24.4	52	NA
CTC.459F4.3	CTC.459F4.3	52	NA
DNA2	DNA2	52	protein_coding
EBLN3	EBLN3	52	lincRNA
EXO1	EXO1	52	protein_coding
KIF15	KIF15	52	protein_coding
LINC00383	LINC00383	52	lincRNA
MIR188	MIR188	52	miRNA
MIR572	MIR572	52	miRNA
MIR93	MIR93	52	miRNA
MIR941.2	MIR941.2	52	miRNA
PRIM1	PRIM1	52	protein_coding
RNU1.131P	RNU1.131P	52	snRNA
RNU2.16P	RNU2.16P	52	snRNA
RNU6.1340P	RNU6.1340P	52	snRNA
RNU6.549P	RNU6.549P	52	snRNA
RNU6.59P	RNU6.59P	52	snRNA
RNU6.958P	RNU6.958P	52	snRNA
SCARNA15	SCARNA15	52	scaRNA
SEPT7.AS1	SEPT7.AS1	52	lincRNA
SNORA51	SNORA51	52	snoRNA
ZGRF1	ZGRF1	52	protein_coding
CTA.392E5.1	CTA.392E5.1	53	NA
CYB561	CYB561	53	protein_coding
DCLK1	DCLK1	53	protein_coding
DUSP4	DUSP4	53	protein_coding
FAM102B	FAM102B	53	protein_coding
FBP1	FBP1	53	protein_coding
IFI6	IFI6	53	protein_coding
MSRB2	MSRB2	53	protein_coding
PRLR	PRLR	53	protein_coding
SCARNA20	SCARNA20	53	scaRNA
SSH3	SSH3	53	protein_coding
ST14	ST14	53	protein_coding
SULT2B1	SULT2B1	53	protein_coding
TANC2	TANC2	53	protein_coding
TINCR	TINCR	53	lincRNA
TMEM30B	TMEM30B	53	protein_coding
FAM138E	FAM138E	62	lincRNA
FAM95B1	FAM95B1	62	lincRNA
GS1.279B7.1	GS1.279B7.1	62	NA
KB.1410C5.5	KB.1410C5.5	62	NA
LINC01080	LINC01080	62	lincRNA
LINC01111	LINC01111	62	lincRNA
LINC01393	LINC01393	62	lincRNA
LINC01492	LINC01492	62	lincRNA
LINC01563	LINC01563	62	lincRNA
MIR4530	MIR4530	62	miRNA
MIR4792	MIR4792	62	miRNA
MIRLET7C	MIRLET7C	62	miRNA
OTX2.AS1	OTX2.AS1	62	lincRNA
PGM5.AS1	PGM5.AS1	62	lincRNA
RNU1.43P	RNU1.43P	62	snRNA
RNU1.98P	RNU1.98P	62	snRNA
RNU2.53P	RNU2.53P	62	snRNA
RNU2.71P	RNU2.71P	62	snRNA
RNU6.1090P	RNU6.1090P	62	snRNA
RNU6.1283P	RNU6.1283P	62	snRNA
RNU6.330P	RNU6.330P	62	snRNA
RNU6.348P	RNU6.348P	62	snRNA
RNU6.879P	RNU6.879P	62	snRNA
RNU6.897P	RNU6.897P	62	snRNA
RNU7.193P	RNU7.193P	62	snRNA
RP3.470L22.1	RP3.470L22.1	62	NA
U6atac	U6atac	62	snRNA
FAM223A	FAM223A	63	lincRNA
GDNF.AS1	GDNF.AS1	63	lincRNA
HCG9	HCG9	63	lincRNA
LINC00581	LINC00581	63	lincRNA
LINC00671	LINC00671	63	lincRNA
LINC00895	LINC00895	63	lincRNA
LINC00900	LINC00900	63	lincRNA
LINC01019	LINC01019	63	lincRNA
LINC01146	LINC01146	63	lincRNA
LINC01410	LINC01410	63	lincRNA
LINC01423	LINC01423	63	lincRNA
MIR185	MIR185	63	miRNA
RNU1.133P	RNU1.133P	63	snRNA
RNU2.14P	RNU2.14P	63	snRNA
RNU4.5P	RNU4.5P	63	snRNA
RNU6.1331P	RNU6.1331P	63	snRNA
RNU6.234P	RNU6.234P	63	snRNA
RNU6.333P	RNU6.333P	63	snRNA
RNU6ATAC40P	RNU6ATAC40P	63	snRNA
RNVU1.1	RNVU1.1	63	snRNA
SNORA77	SNORA77	63	snoRNA
