# Supplementary material for: Single-cell quantification of a broad RNA spectrum reveals unique noncoding patterns associated with cell types and states
Source: Proc Natl Acad Sci U S A. 2021 Dec 15;118(51):e2113568118. doi: 10.1073/pnas.2113568118 (PMC8713755; doi:10.1073/pnas.2113568118)
Supplement: Supplementary File [file pnas.2113568118.sd02.csv]

miRNA	Gene name	p.value	pearson.r	Experimentally validated	Target average expression, ln(cpm+1)	In silico predicted	Experimentally validated(0-No, 2-yes)	status (1-in silico predicted, 2-experimentaly validated, 3-both)
miR-25-3p	ABCA5	0.066091431	0.328861628	NA	2.611347935	0	0	0
miR-25-3p	AC079834.1	0.024287056	0.321497641	NA	1.175599461	0	0	0
miR-25-3p	AC132825.1	0.001857983	0.425412683	NA	1.126359969	0	0	0
miR-25-3p	ACO2	0.049926885	0.33888976	NA	3.329404956	0	0	0
miR-25-3p	ADAM15	0.022501474	0.315954934	NA	1.948570782	0	0	0
miR-25-3p	AFG3L2	0.009114323	0.328617535	NA	2.658716579	0	0	0
miR-25-3p	AGFG2	0.041360536	0.328212928	NA	1.434104223	0	0	0
miR-25-3p	AHNAK2	0.031605383	0.332196934	NA	1.558635308	0	0	0
miR-25-3p	ALAD	0.077067741	0.302776544	NA	2.066924106	0	0	0
miR-25-3p	ALDH3A2	0.006964138	0.322047095	NA	2.757338608	0	0	0
miR-25-3p	AMT	0.007940259	-0.378751362	NA	1.563643386	0	0	0
miR-25-3p	ANP32C	0.027751332	0.366849327	NA	1.882744881	0	0	0
miR-25-3p	ANXA6	0.041308631	0.302088051	NA	3.152720175	0	0	0
miR-25-3p	ARFGAP3	0.034441766	0.339562126	NA	2.54939596	0	0	0
miR-25-3p	ARHGEF39	0.007180827	0.408854813	NA	2.800121271	0	0	0
miR-25-3p	ARMC5	0.056035781	0.308493754	NA	2.298582957	0	0	0
miR-25-3p	ASTN1	0.0138185	-0.396123912	NA	1.342209232	1	0	1
miR-25-3p	ATE1	0.038013117	0.337880315	NA	2.798146441	0	0	0
miR-25-3p	ATF7	0.006649346	0.477109017	NA	3.401858928	0	0	0
miR-25-3p	ATG7	0.019519236	0.354930875	NA	3.052798742	0	0	0
miR-25-3p	ATP2C1	0.015910869	0.315315846	NA	1.899449095	0	0	0
miR-25-3p	ATP5S	0.012120742	0.324640692	NA	3.157588189	0	0	0
miR-25-3p	BBS9	0.015473446	-0.418073828	NA	2.53357863	0	0	0
miR-25-3p	BICC1	0.012495473	0.308215735	NA	1.307546739	0	0	0
miR-25-3p	C10orf76	0.057072393	0.303339441	NA	3.870675815	0	0	0
miR-25-3p	C19orf60	0.017241836	-0.345895024	NA	3.204400334	0	0	0
miR-25-3p	C19orf68	0.030611634	-0.326358965	NA	1.640111717	0	0	0
miR-25-3p	C1QTNF2	0.021929819	-0.333605506	NA	1.118581183	0	0	0
miR-25-3p	C4orf29	0.011277895	-0.40670848	NA	3.47336913	0	0	0
miR-25-3p	CAMSAP1	0.004250151	0.437296007	NA	2.322127875	0	0	0
miR-25-3p	CBY1	0.025303602	0.32958428	NA	3.853277763	0	0	0
miR-25-3p	CCDC120	0.05643472	-0.316367856	NA	1.834211276	0	0	0
miR-25-3p	CCDC181	0.054734571	-0.314176904	NA	4.414816388	0	0	0
miR-25-3p	CCNF	0.036560108	0.365333904	NA	2.563793965	0	0	0
miR-25-3p	CD55	0.024147939	0.365233209	NA	2.841299361	0	0	0
miR-25-3p	CDKL5	0.052942916	0.316411569	NA	1.502757822	0	0	0
miR-25-3p	CENPT	0.024576826	0.359532608	NA	2.842860183	0	0	0
miR-25-3p	CETN3	0.012346774	0.304122369	NA	4.464809184	0	0	0
miR-25-3p	CHCHD6	0.062504858	-0.313633437	NA	3.859699774	0	0	0
miR-25-3p	CHIC2	0.028210883	-0.371033377	NA	1.614643268	0	0	0
miR-25-3p	CLTB	0.019057289	0.412218296	NA	2.754059471	0	0	0
miR-25-3p	CLVS2	0.025586471	0.322073918	NA	1.333086296	0	0	0
miR-25-3p	CNNM1	0.021837547	0.317449503	NA	1.586707094	0	0	0
miR-25-3p	CNOT8	0.054548049	0.318692674	validated	2.178989354	0	2	2
miR-25-3p	CNTRL	0.011113628	0.388017917	NA	2.428344068	0	0	0
miR-25-3p	CNTROB	0.000522147	0.460433229	NA	2.274679337	0	0	0
miR-25-3p	COA1	0.005292089	0.314826392	NA	3.132746938	0	0	0
miR-25-3p	COLEC12	0.007923932	0.324160974	NA	1.696201268	0	0	0
miR-25-3p	COMT	0.037921602	0.31047145	NA	2.219470982	0	0	0
miR-25-3p	COPG1	0.018971484	0.318356043	NA	2.861112146	0	0	0
miR-25-3p	COPS4	0.003916191	-0.30798694	NA	2.881098639	0	0	0
miR-25-3p	CPNE5	0.027243551	0.344843401	NA	1.234043673	0	0	0
miR-25-3p	CRY1	0.020466257	0.390255749	NA	2.23564359	0	0	0
miR-25-3p	CTSC	0.030258998	0.34736444	NA	2.326251125	0	0	0
miR-25-3p	CUL1	0.002811445	0.301736298	NA	4.200774161	0	0	0
miR-25-3p	CYB5R1	0.012668366	-0.395627732	NA	3.303027003	0	0	0
miR-25-3p	DCAF11	0.044721083	0.331962531	NA	3.603008031	0	0	0
miR-25-3p	DCAF8	0.046053518	0.309554903	NA	3.331584272	0	0	0
miR-25-3p	DCLRE1B	0.062115336	0.333527894	NA	2.342294208	0	0	0
miR-25-3p	DDHD1	0.022000036	0.317080219	NA	1.8341168	0	0	0
miR-25-3p	DEDD	0.024354992	-0.342966302	NA	2.943120295	0	0	0
miR-25-3p	DENND4C	0.033146118	0.314727801	NA	2.585719659	0	0	0
miR-25-3p	DNAJC3	0.019456679	0.332822348	validated	3.514485022	0	2	2
miR-25-3p	DRG2	0.068119765	0.307474313	NA	2.851132588	0	0	0
miR-25-3p	DTX4	0.009174465	0.307152473	NA	1.220858	0	0	0
miR-25-3p	E2F6	0.030815018	-0.350810185	NA	2.608900267	0	0	0
miR-25-3p	ECEL1	0.022438447	0.335985537	NA	1.313492611	0	0	0
miR-25-3p	ECT2	0.030318293	-0.323247211	NA	3.13509806	0	0	0
miR-25-3p	EDC4	0.050274069	0.324206698	NA	1.976033917	0	0	0
miR-25-3p	EDRF1	0.02393905	0.386529675	validated	2.42941911	0	2	2
miR-25-3p	EIF4A1	0.023463692	0.30800516	NA	3.070366063	0	0	0
miR-25-3p	ELK3	0.056543067	0.325298607	NA	1.731467898	0	0	0
miR-25-3p	ELOVL2	0.025642915	0.400325148	NA	2.961292013	0	0	0
miR-25-3p	EMILIN2	0.009090556	0.351794565	NA	1.928446791	1	0	1
miR-25-3p	EMX2	0.002323958	-0.308860006	NA	1.383793367	0	0	0
miR-25-3p	EPC1	0.027591742	0.377822326	NA	2.377274064	0	0	0
miR-25-3p	ERI3	0.032455225	-0.367592446	NA	2.94248611	0	0	0
miR-25-3p	EXOG	0.058967853	0.317741219	NA	2.68754638	0	0	0
miR-25-3p	EXT2	0.019528241	0.3633829	NA	2.849568141	0	0	0
miR-25-3p	EYA4	0.009720576	0.443573445	validated	2.155378738	1	2	3
miR-25-3p	FABP5P1	0.000515777	-0.412897766	NA	2.370569963	0	0	0
miR-25-3p	FAHD2B	0.019613491	0.372254405	NA	3.120476201	0	0	0
miR-25-3p	FAM110B	0.041946581	0.356110875	NA	1.706434	1	0	1
miR-25-3p	FAM117A	0.03818114	0.303366809	NA	2.54004498	0	0	0
miR-25-3p	FAM129B	0.073076882	0.306751613	NA	1.54390493	0	0	0
miR-25-3p	FAM3C	0.042256098	0.35029103	NA	2.445619873	0	0	0
miR-25-3p	FAM46C	0.000853796	-0.568227653	NA	1.875587903	0	0	0
miR-25-3p	FAM69B	0.00417567	-0.418976057	NA	2.593464508	0	0	0
miR-25-3p	FAM73B	0.006617418	-0.390736925	NA	1.41354661	0	0	0
miR-25-3p	FAM86JP	0.014947889	-0.33263786	NA	1.376498365	0	0	0
miR-25-3p	FBXO34	0.01654965	0.40241463	NA	3.33167769	0	0	0
miR-25-3p	FBXW8	0.015220342	0.425374975	NA	1.906632004	0	0	0
miR-25-3p	FDXR	0.001254607	-0.3704568	NA	1.60481649	0	0	0
miR-25-3p	FGD1	0.024385557	-0.31494212	NA	1.707333838	0	0	0
miR-25-3p	FKBP8	0.021659832	0.410904361	NA	2.135460298	0	0	0
miR-25-3p	FLJ37453	0.027370142	0.325333695	NA	2.234091568	0	0	0
miR-25-3p	FOXL2NB	0.050496215	0.354330484	NA	1.685969055	0	0	0
miR-25-3p	FOXP4	0.01773052	0.330826602	NA	1.812613255	0	0	0
miR-25-3p	GAB1	0.03610902	0.341091358	NA	1.513569504	0	0	0
miR-25-3p	GAN	0.009068701	0.305484385	validated	2.139558728	1	2	3
miR-25-3p	GATA4	0.037157684	0.339306294	NA	2.042309183	0	0	0
miR-25-3p	GCAT	0.064723163	0.306831943	NA	2.564017841	0	0	0
miR-25-3p	GFI1	0.029799465	0.373009556	NA	1.749657972	0	0	0
miR-25-3p	GHR	0.031662939	0.332091156	NA	1.311608992	1	0	1
miR-25-3p	GIPR	0.015659243	0.333591842	NA	1.450971393	0	0	0
miR-25-3p	GJC2	0.002505779	0.34862059	NA	1.24491543	0	0	0
miR-25-3p	GPRC5B	0.001727737	0.416587876	NA	1.45882366	0	0	0
miR-25-3p	GRINA	0.03388828	0.313478573	NA	2.775383203	0	0	0
miR-25-3p	GSX1	0.02553483	0.340352307	NA	1.215377124	0	0	0
miR-25-3p	HACD2	0.055980118	0.321366154	NA	1.806006206	0	0	0
miR-25-3p	HARS	0.005245388	-0.30555798	NA	4.262921379	0	0	0
miR-25-3p	HAUS1P1	0.036078809	-0.303363586	NA	1.715512158	0	0	0
miR-25-3p	HDAC6	0.00865962	0.328104619	NA	2.216347727	0	0	0
miR-25-3p	HES5	0.059121758	0.331949344	NA	1.65076015	0	0	0
miR-25-3p	HHLA1	0.034229203	0.309553618	NA	1.076707781	0	0	0
miR-25-3p	HIST1H3G	0.022769901	0.318425947	NA	1.101883556	0	0	0
miR-25-3p	HK2	0.030623177	0.306105139	NA	2.121356138	0	0	0
miR-25-3p	HMGCS1	0.028639646	-0.346216651	NA	1.749765339	0	0	0
miR-25-3p	HMGN3P1	0.007209172	0.386964145	NA	1.603685991	0	0	0
miR-25-3p	HSPA13	0.04470019	0.351759973	NA	2.792644527	0	0	0
miR-25-3p	HSPD1P5	0.00455654	0.37048217	NA	1.765196506	0	0	0
miR-25-3p	HYKK	0.025157722	-0.349372596	NA	3.407196221	0	0	0
miR-25-3p	IER2	0.034312023	0.30941806	validated	3.605227845	0	2	2
miR-25-3p	IGFBP2	0.006240401	0.343675346	NA	2.351361803	0	0	0
miR-25-3p	IKZF5	0.047200425	0.300863771	validated	3.429133388	0	2	2
miR-25-3p	IL17RA	0.002145117	-0.382645764	NA	1.799576272	0	0	0
miR-25-3p	ITGB8	0.020050111	0.345618814	validated	1.33248244	0	2	2
miR-25-3p	KCNB1	0.004419967	0.338678433	NA	1.161571278	0	0	0
miR-25-3p	KCTD6	0.028121526	0.371228726	NA	1.646850836	0	0	0
miR-25-3p	KIAA0319L	0.002216164	0.375738601	NA	2.705548813	0	0	0
miR-25-3p	KIF3A	0.004260964	0.358151077	NA	2.936270617	0	0	0
miR-25-3p	KIZ	0.038018762	0.374331819	NA	2.335602616	0	0	0
miR-25-3p	KLHDC3	0.010897563	0.357127019	NA	3.174441692	0	0	0
miR-25-3p	LSM14B	0.029084584	0.349714308	NA	2.929777887	0	0	0
miR-25-3p	LYRM5	0.09301155	-0.301972278	NA	4.526862719	0	0	0
miR-25-3p	MAP4K1	0.0489412	0.350894446	NA	1.576658974	0	0	0
miR-25-3p	MBNL3	0.009589865	0.431817815	NA	1.470135529	1	0	1
miR-25-3p	MCCC2	0.001178089	-0.458872158	NA	2.421806157	0	0	0
miR-25-3p	MCM9	0.027588306	-0.372405165	NA	1.854266111	0	0	0
miR-25-3p	MIR25	9.96E-12	0.4036692	NA	2.084144024	0	0	0
miR-25-3p	MMGT1	0.017575429	-0.352438163	NA	2.779876862	1	0	1
miR-25-3p	MORN4	0.020740222	0.305720917	NA	5.018444219	0	0	0
miR-25-3p	MRPL54	0.002289894	0.380393425	NA	3.929981032	0	0	0
miR-25-3p	MSTO1	0.01425502	-0.341265521	NA	3.701488425	0	0	0
miR-25-3p	MTX3	0.037814892	0.317819025	NA	1.922397177	0	0	0
miR-25-3p	MYLIP	0.008628605	0.470900966	validated	2.794944375	1	2	3
miR-25-3p	MYLPF	0.062240692	0.31393379	NA	3.841274144	0	0	0
miR-25-3p	NACAP3	0.000651892	-0.504778052	NA	1.546777792	0	0	0
miR-25-3p	NAPEPLD	0.002202059	0.400850482	NA	1.460998378	0	0	0
miR-25-3p	NARFL	0.034255241	-0.309510971	NA	1.617030533	0	0	0
miR-25-3p	NFIA	0.001013702	0.310566528	NA	2.267483776	1	0	1
miR-25-3p	NFYC	0.012069179	0.342461326	NA	2.064547911	1	0	1
miR-25-3p	NHLRC2	0.024794229	0.384397698	validated	2.464913054	0	2	2
miR-25-3p	NOC4L	0.019090041	0.33377566	NA	2.767633802	0	0	0
miR-25-3p	NOL8P1	0.054879772	0.322739963	NA	2.029971916	0	0	0
miR-25-3p	NRP1	0.019872972	-0.362433564	NA	1.502789187	1	0	1
miR-25-3p	NSUN6	0.000486952	0.526244689	NA	3.573443643	0	0	0
miR-25-3p	NT5C	0.037596482	-0.363477807	NA	4.584134321	0	0	0
miR-25-3p	NUBP2	0.000676105	0.332675466	NA	2.227810776	0	0	0
miR-25-3p	OCLN	0.006351049	0.366916765	NA	1.628008723	0	0	0
miR-25-3p	OGG1	0.027480465	0.328703752	NA	2.642870294	0	0	0
miR-25-3p	OSBP2	0.009801847	0.389643391	NA	1.478651918	0	0	0
miR-25-3p	OTUB1	0.00217832	0.373524933	NA	3.160823618	0	0	0
miR-25-3p	OXCT1	0.028466494	0.387428234	NA	2.881738087	0	0	0
miR-25-3p	PAG1	0.006296772	0.36400169	NA	2.363069961	0	0	0
miR-25-3p	PAM	0.086784485	-0.302758319	NA	1.798225235	1	0	1
miR-25-3p	PARP4	0.049649165	0.329587967	NA	2.131476284	0	0	0
miR-25-3p	PCDHB15	0.001085639	0.428914079	NA	1.094288791	0	0	0
miR-25-3p	PCGF1	0.016479416	0.397110831	NA	2.454293082	0	0	0
miR-25-3p	PCGF3	0.009601927	0.349423458	validated	2.733602005	1	2	3
miR-25-3p	PCNXL4	0.002557668	-0.347949816	NA	2.677309143	0	0	0
miR-25-3p	PCSK5	0.016511711	-0.319137917	NA	1.620655008	1	0	1
miR-25-3p	PDE8A	0.005058865	0.379582597	NA	2.512953542	1	0	1
miR-25-3p	PDPN	0.050886799	-0.342716908	NA	3.209533979	0	0	0
miR-25-3p	PDRG1	0.006899411	-0.337102591	NA	4.489116901	0	0	0
miR-25-3p	PELI3	0.061102607	0.324558209	NA	2.113373045	0	0	0
miR-25-3p	PFKFB4	0.034857647	0.347905336	NA	1.479834953	0	0	0
miR-25-3p	PGM2	0.065929876	-0.323909119	NA	2.534604817	0	0	0
miR-25-3p	PHBP20	0.031707129	-0.336042616	NA	1.671928563	0	0	0
miR-25-3p	PICALM	0.086973194	-0.317834817	NA	3.603114821	0	0	0
miR-25-3p	PIGT	0.016044678	0.338953469	NA	3.529234203	0	0	0
miR-25-3p	PLIN2	0.035271805	0.356992858	NA	2.797768805	0	0	0
miR-25-3p	PLOD2	0.011194241	0.417962127	NA	3.061362044	0	0	0
miR-25-3p	PMM1	0.05042254	0.311461797	NA	3.353193976	0	0	0
miR-25-3p	PMS2P3	0.043738164	-0.324669692	NA	2.523890134	0	0	0
miR-25-3p	PNRC1	0.00935166	0.427244869	NA	1.891852421	0	0	0
miR-25-3p	POLD1	0.00060596	0.379730151	NA	2.780543129	0	0	0
miR-25-3p	POLR3GL	0.019298445	-0.373149535	NA	3.376517365	0	0	0
miR-25-3p	POP1	0.010857076	0.335004506	NA	2.93174697	0	0	0
miR-25-3p	PPIAL4C	0.027309568	-0.362827642	NA	1.530574227	0	0	0
miR-25-3p	PPIAL4G	0.025987746	-0.381521365	NA	1.580835216	0	0	0
miR-25-3p	PPP2R3C	0.018413974	0.366550823	NA	3.473541429	0	0	0
miR-25-3p	PPWD1	0.018474322	0.332068098	NA	3.542522705	0	0	0
miR-25-3p	PRAF2	0.018049482	0.359061857	NA	3.633837694	0	0	0
miR-25-3p	PRKAR1A	0.002371463	0.352765313	validated	3.058973381	0	2	2
miR-25-3p	PROX1	0.025639164	-0.38807389	NA	1.864370173	1	0	1
miR-25-3p	PRSS12	0.037134556	0.353675301	validated	1.468955897	0	2	2
miR-25-3p	PSD	0.030021121	0.347834259	NA	1.485171555	0	0	0
miR-25-3p	PTOV1	0.001585616	0.328251245	NA	2.074249506	0	0	0
miR-25-3p	PTPN1	0.02388358	0.312959176	NA	3.310646182	0	0	0
miR-25-3p	PTPN9	0.017229878	0.374640077	NA	1.825605445	1	0	1
miR-25-3p	RAB18	0.079076502	-0.310063419	NA	3.715120794	1	0	1
miR-25-3p	RARS2	0.001949751	0.475086108	NA	4.235223915	0	0	0
miR-25-3p	RBPMS2	0.015191775	-0.391073489	NA	2.075050397	1	0	1
miR-25-3p	RDH14	0.000581154	0.552337305	NA	2.133024798	0	0	0
miR-25-3p	RECQL5	0.043657691	-0.333535412	validated	2.0314522	0	2	2
miR-25-3p	RER1	0.002490001	-0.323959889	NA	2.948333751	0	0	0
miR-25-3p	RIMKLA	0.056571873	0.345993249	NA	2.098497382	0	0	0
miR-25-3p	RN7SKP128	0.0039058	0.389858614	NA	1.134567964	0	0	0
miR-25-3p	RN7SKP267	0.001805216	0.347843534	NA	1.168841251	0	0	0
miR-25-3p	RN7SL19P	0.022144943	0.302597527	NA	1.106626495	0	0	0
miR-25-3p	RN7SL288P	0.028277818	0.301429886	NA	1.072642852	0	0	0
miR-25-3p	RN7SL515P	3.37E-05	0.308044389	NA	1.417342736	0	0	0
miR-25-3p	RN7SL581P	0.006919185	0.363367369	NA	1.04316438	0	0	0
miR-25-3p	RN7SL663P	0.00068435	0.376332909	NA	1.144690781	0	0	0
miR-25-3p	RN7SL687P	0.018334104	0.329194629	NA	1.17580741	0	0	0
miR-25-3p	RN7SL786P	0.011702141	0.31332196	NA	1.135067471	0	0	0
miR-25-3p	RN7SL868P	0.01572879	0.336599976	NA	1.109047221	0	0	0
miR-25-3p	RN7SL88P	0.010773592	0.316734777	NA	1.107447649	0	0	0
miR-25-3p	RNU6ATAC28P	0.006451317	0.305929717	NA	1.15773658	0	0	0
miR-25-3p	RPL6P30	0.030447978	0.30045395	NA	1.064123113	0	0	0
miR-25-3p	RRAGC	0.073803462	0.325668409	NA	2.242127727	0	0	0
miR-25-3p	RRP9	0.005932849	0.468739838	NA	3.560896179	0	0	0
miR-25-3p	SCAMP1	0.034329516	-0.348858279	NA	2.988349335	0	0	0
miR-25-3p	SCYL1	0.027958642	0.302013383	NA	3.197164444	0	0	0
miR-25-3p	SEC16A	0.012364079	0.308655117	NA	3.228284817	0	0	0
miR-25-3p	SEL1L3	0.060874631	0.306936123	NA	1.410564096	1	0	1
miR-25-3p	SEMA4C	0.007603599	0.369587572	validated	2.183644198	0	2	2
miR-25-3p	SETD4	0.022497248	0.301840547	NA	2.882770421	0	0	0
miR-25-3p	SFXN4	0.022045161	0.344446962	NA	3.685084825	0	0	0
miR-25-3p	SGOL1	0.003475799	0.349594067	NA	3.278761832	0	0	0
miR-25-3p	SH3RF3	0.038090594	0.333366578	NA	1.623652898	0	0	0
miR-25-3p	SIRT2	0.006327392	0.373876779	NA	2.507760905	0	0	0
miR-25-3p	SIRT7	0.005240169	0.385276949	NA	1.881476942	0	0	0
miR-25-3p	SLC25A1	0.019828034	0.302612247	NA	2.713834325	0	0	0
miR-25-3p	SLC30A1	0.067827402	0.332251915	NA	2.192615273	1	0	1
miR-25-3p	SLC35B2	0.023051831	-0.394611667	NA	3.016046841	0	0	0
miR-25-3p	SLC35F2	0.014218795	0.422853832	NA	2.23963622	0	0	0
miR-25-3p	SLC35F5	0.058925689	0.327176564	NA	2.334601448	0	0	0
miR-25-3p	SLC39A8	0.030300211	0.361474147	NA	2.785298644	1	0	1
miR-25-3p	SMUG1	0.021207031	0.315897062	NA	3.266519033	0	0	0
miR-25-3p	SNAP91	0.014756383	-0.349955645	NA	1.38660169	1	0	1
miR-25-3p	SNAPC5	0.012456947	0.358079678	NA	3.269492002	0	0	0
miR-25-3p	SNHG11	0.033890194	0.382119846	NA	3.265323815	0	0	0
miR-25-3p	SNORA25	0.013870106	0.311033928	NA	1.469351484	0	0	0
miR-25-3p	SOS2	0.01655703	-0.381504368	NA	2.122584543	0	0	0
miR-25-3p	SOX2	0.008010035	0.342052849	NA	1.517529436	0	0	0
miR-25-3p	STAT2	0.037816967	0.347531963	validated	2.89184664	0	2	2
miR-25-3p	STX18	0.022958582	0.318008569	NA	2.945340291	0	0	0
miR-25-3p	SUDS3	0.018484523	0.319599597	NA	3.598830768	1	0	1
miR-25-3p	SUGP1	0.003488928	0.4804243	NA	3.127204616	0	0	0
miR-25-3p	SYNE3	0.0312215	-0.325239754	NA	1.329889881	0	0	0
miR-25-3p	TAOK2	0.012192715	0.327132571	NA	2.618589209	0	0	0
miR-25-3p	TARSL2	0.012439668	0.358145423	NA	3.619243224	0	0	0
miR-25-3p	TATDN3	0.004817434	0.478824601	validated	2.742897206	0	2	2
miR-25-3p	TAZ	0.007190759	-0.473091593	NA	2.601838999	0	0	0
miR-25-3p	TBC1D22A	0.005030347	-0.498702828	NA	2.565583843	0	0	0
miR-25-3p	TCEAL1	0.04925537	-0.330126517	validated	3.551955609	0	2	2
miR-25-3p	TCEB1P29	0.027165517	0.309377225	NA	1.637206349	0	0	0
miR-25-3p	TCERG1L	0.01990963	-0.36679445	NA	1.30228489	0	0	0
miR-25-3p	TFE3	0.016864588	0.35071403	NA	2.132716792	0	0	0
miR-25-3p	TMEM115	0.029418175	0.314606756	NA	3.793246874	0	0	0
miR-25-3p	TMEM14A	0.006225366	-0.349320954	NA	2.449943719	0	0	0
miR-25-3p	TMEM209	0.028840919	0.337475343	NA	2.28137714	0	0	0
miR-25-3p	TMEM217	0.026669377	0.354804194	NA	1.980019402	0	0	0
miR-25-3p	TMEM70	0.010202796	0.360123616	NA	3.244277279	0	0	0
miR-25-3p	TNFAIP8	0.028097553	0.33117729	NA	2.126913442	0	0	0
miR-25-3p	TNIP1	0.058083609	0.306083787	NA	3.401206217	0	0	0
miR-25-3p	TNKS2	0.004330287	0.458363996	validated	2.109694256	0	2	2
miR-25-3p	TPD52L1	0.002703849	-0.491654456	NA	2.375834314	0	0	0
miR-25-3p	TPI1P3	0.053494058	0.30378279	NA	1.966970163	0	0	0
miR-25-3p	TPTE2P1	0.01299508	-0.327140909	NA	1.7242222	0	0	0
miR-25-3p	TRAIP	0.03354185	0.376764142	NA	3.770038874	0	0	0
miR-25-3p	TRNT1	0.030443844	-0.338423793	NA	2.631265617	0	0	0
miR-25-3p	TSSC4	0.05940068	0.321811435	NA	3.092473672	0	0	0
miR-25-3p	TUBGCP4	0.031199214	0.305106221	validated	1.855249754	0	2	2
miR-25-3p	TUBGCP5	0.014417749	0.302205044	NA	3.169871851	0	0	0
miR-25-3p	TUFT1	0.080909663	0.308277934	NA	2.759630405	0	0	0
miR-25-3p	TUSC1	0.002028867	0.422189601	NA	2.350880176	0	0	0
miR-25-3p	TYW1B	0.034190051	-0.38152911	NA	2.150751821	0	0	0
miR-25-3p	UAP1	0.017276265	0.342209524	NA	2.796883171	0	0	0
miR-25-3p	UBAP1	0.020147069	-0.375567087	NA	3.751645362	0	0	0
miR-25-3p	UHMK1	0.006153011	0.425824012	NA	2.505769416	0	0	0
miR-25-3p	UNC13B	0.023408479	0.345140859	NA	2.632083487	0	0	0
miR-25-3p	USP21	0.088785537	0.310808996	NA	2.655256655	1	0	1
miR-25-3p	USP25	0.079737483	0.314350186	NA	2.522010454	0	0	0
miR-25-3p	USP44	0.036414291	0.320053065	NA	1.851515674	1	0	1
miR-25-3p	USPL1	0.017402105	0.378812246	NA	2.618242046	0	0	0
miR-25-3p	VGLL4	0.021540278	0.381892989	NA	2.502712661	0	0	0
miR-25-3p	VPS4B	0.052590868	0.325669524	validated	3.244686855	1	2	3
miR-25-3p	VPS54	0.018104135	-0.421803517	validated	2.724971693	1	2	3
miR-25-3p	WDR35	0.011870887	0.432840704	NA	3.018667619	0	0	0
miR-25-3p	WWC1	0.004710807	0.320882135	NA	2.0283335	0	0	0
miR-25-3p	YKT6	0.002910908	0.358283117	NA	4.026635386	0	0	0
miR-25-3p	YWHAEP7	0.039012215	0.327675541	NA	2.361776849	0	0	0
miR-25-3p	ZBTB18	0.05343395	0.334139584	validated	2.372447857	0	2	2
miR-25-3p	ZC3H18	0.022909198	-0.306373153	NA	1.925926062	0	0	0
miR-25-3p	ZCCHC7	0.007260823	0.472590652	NA	2.512550595	0	0	0
miR-25-3p	ZDHHC2	0.017825111	0.368290619	NA	1.859183956	0	0	0
miR-25-3p	ZDHHC3	0.005210492	0.378388705	NA	3.405137341	1	0	1
miR-25-3p	ZDHHC9	0.059656797	0.321505427	NA	3.471340101	0	0	0
miR-25-3p	ZMYM1	0.023908081	0.381079063	NA	2.962884291	0	0	0
miR-25-3p	ZNF142	0.03345331	-0.345809132	NA	3.169849673	0	0	0
miR-25-3p	ZNF395	0.006405775	0.396267987	NA	1.542587425	0	0	0
miR-25-3p	ZNF426	0.035442425	-0.367383998	NA	2.430531678	0	0	0
miR-25-3p	ZNF445	0.024025119	-0.375491022	NA	3.310556868	0	0	0
miR-25-3p	ZNF518A	0.041844206	0.311749391	NA	3.338993417	0	0	0
miR-25-3p	ZNF697	0.055694577	0.336276375	NA	1.755516455	0	0	0
miR-25-3p	ZNF717	0.01815764	-0.415090477	NA	3.235050159	0	0	0
miR-25-3p	ZNFX1	0.023387585	0.337465667	NA	2.007218618	0	0	0
miR-92a-3p	ABCC9	0.000844814	-0.512767799	NA	1.322941018	0	0	0
miR-92a-3p	ABHD12	0.006995078	-0.376785065	NA	2.140983527	0	0	0
miR-92a-3p	AC013404.1	0.023502924	-0.333531428	NA	1.160306916	0	0	0
miR-92a-3p	AC092667.2	0.024550344	-0.33120591	NA	1.398505724	0	0	0
miR-92a-3p	ACADS	0.008296572	-0.346419936	validated	2.248581611	0	2	2
miR-92a-3p	ACP6	0.055344067	-0.30157239	NA	2.598052674	0	0	0
miR-92a-3p	ADAMTS15	0.032022535	-0.339636891	NA	1.416236241	0	0	0
miR-92a-3p	ADARB2	0.001417255	-0.359674068	NA	1.205116679	0	0	0
miR-92a-3p	AHRR	0.010901804	-0.380210111	validated	2.294388641	1	2	3
miR-92a-3p	AKR1C7P	0.00497901	-0.402969946	NA	1.296542057	0	0	0
miR-92a-3p	AMN	0.021206499	-0.304664807	NA	1.287923869	0	0	0
miR-92a-3p	AMT	0.021654084	-0.330782306	NA	1.563643386	0	0	0
miR-92a-3p	ANKK1	0.030242404	-0.366723513	NA	1.610791762	0	0	0
miR-92a-3p	ANXA6	0.015604476	-0.354608189	NA	3.152720175	0	0	0
miR-92a-3p	AREL1	0.04628623	-0.316959427	NA	1.97334092	0	0	0
miR-92a-3p	ARHGAP35	0.017252657	-0.322874424	validated	1.938483265	0	2	2
miR-92a-3p	ARMC1	0.067675107	0.321953591	validated	3.066453659	1	2	3
miR-92a-3p	ARNT2	0.066008241	-0.30974188	NA	1.865802333	0	0	0
miR-92a-3p	ASB8	0.014007996	-0.359945261	NA	2.820443806	0	0	0
miR-92a-3p	ASF1B	0.00969837	-0.307152966	validated	3.538478225	0	2	2
miR-92a-3p	B3GAT3	0.000216468	-0.500210629	NA	2.77623292	0	0	0
miR-92a-3p	B4GALNT3	0.000607959	-0.518577026	NA	2.065475982	0	0	0
miR-92a-3p	BATF3	0.024571758	0.374156831	NA	2.578807876	0	0	0
miR-92a-3p	BBIP1	0.016453634	0.427478095	NA	2.965106726	0	0	0
miR-92a-3p	BBS4	0.007889829	-0.43579353	NA	3.145321134	0	0	0
miR-92a-3p	BDP1	0.000798811	-0.319384189	validated	4.217316775	0	2	2
miR-92a-3p	BIRC2	0.020924179	-0.336040669	NA	3.919526363	0	0	0
miR-92a-3p	BLOC1S2	0.004683598	0.366310149	validated	3.325324398	0	2	2
miR-92a-3p	BRE	0.019692952	-0.358619067	NA	3.817673174	0	0	0
miR-92a-3p	BTD	0.043884535	0.358560224	NA	4.247492178	0	0	0
miR-92a-3p	BTF3P12	0.033006312	-0.30514426	NA	1.20604837	0	0	0
miR-92a-3p	BTN2A1	0.04310525	0.321464126	NA	2.984111747	0	0	0
miR-92a-3p	C12orf29	0.036309588	0.340746706	validated	2.830471829	0	2	2
miR-92a-3p	C1QTNF6	0.014505365	-0.350787676	NA	1.573957722	0	0	0
miR-92a-3p	C20orf194	0.033607679	-0.345526664	NA	2.047531301	1	0	1
miR-92a-3p	C21orf58	0.022992732	-0.383406791	NA	1.961527242	0	0	0
miR-92a-3p	C2CD4B	0.008386729	-0.376308102	NA	1.162851156	0	0	0
miR-92a-3p	C4orf36	0.003447785	-0.374798432	NA	1.561749816	0	0	0
miR-92a-3p	C6orf120	0.014507755	-0.374640965	NA	2.882973813	0	0	0
miR-92a-3p	CACNA2D1	0.010104159	-0.429108871	NA	1.939851585	1	0	1
miR-92a-3p	CACNG7	0.022943545	-0.306299842	NA	1.136985047	0	0	0
miR-92a-3p	CARS2	0.01770357	0.300336012	NA	3.675769301	0	0	0
miR-92a-3p	CCDC14	0.009361623	-0.310721428	NA	2.814483303	0	0	0
miR-92a-3p	CCDC92	0.028676087	-0.319331064	NA	1.716544635	0	0	0
miR-92a-3p	CDC40	0.038422915	0.328613051	NA	2.783564526	0	0	0
miR-92a-3p	CDCA4	0.006298661	-0.424742731	validated	3.320908807	0	2	2
miR-92a-3p	CDH4	0.006864135	-0.354226111	NA	1.237578339	0	0	0
miR-92a-3p	CDK5	0.033011636	-0.372030425	NA	3.514154668	0	0	0
miR-92a-3p	CELF5	0.024390732	-0.324595637	NA	1.270483587	0	0	0
miR-92a-3p	CHTF8	0.012638287	-0.411554965	NA	2.679300255	1	0	1
miR-92a-3p	CLIP2	0.013469619	-0.361862182	NA	1.273476872	0	0	0
miR-92a-3p	CLPB	0.094703158	-0.305467761	NA	3.981976682	0	0	0
miR-92a-3p	CNNM4	0.03029848	-0.347286756	validated	1.704205118	1	2	3
miR-92a-3p	CNTLN	0.016534218	-0.386495732	NA	2.612609834	0	0	0
miR-92a-3p	COBLL1	0.048541726	-0.322169914	NA	1.356424393	0	0	0
miR-92a-3p	COMT	0.004492239	-0.415893706	NA	2.219470982	0	0	0
miR-92a-3p	CPT1A	0.008458104	-0.410814899	NA	1.982564002	0	0	0
miR-92a-3p	CREG2	0.002154801	-0.388563778	NA	1.145276757	0	0	0
miR-92a-3p	CRIM1	0.004755338	-0.417965426	NA	1.517022529	0	0	0
miR-92a-3p	CRTC2	0.078227179	-0.321056322	validated	2.009990031	0	2	2
miR-92a-3p	CRYBB2P1	0.010090308	-0.316981945	NA	3.811721005	0	0	0
miR-92a-3p	CTU2	0.067173533	0.308483539	NA	2.183332276	0	0	0
miR-92a-3p	CUL4A	0.002994294	-0.357309531	validated	2.589243408	0	2	2
miR-92a-3p	CWC27	6.89E-05	0.490653216	NA	3.879182492	0	0	0
miR-92a-3p	CXCL14	0.001259488	-0.332978058	NA	1.143233182	0	0	0
miR-92a-3p	CXorf38	0.007438213	0.41695619	NA	1.965262393	0	0	0
miR-92a-3p	Cys_tRNA	0.010230365	-0.392068731	NA	1.4824463	0	0	0
miR-92a-3p	DCLK1	0.002113803	-0.332764653	NA	1.558607011	0	0	0
miR-92a-3p	DDAH1	0.014321192	0.379778654	validated	3.179749852	0	2	2
miR-92a-3p	DDX31	0.040668631	-0.342831512	NA	3.079070524	0	0	0
miR-92a-3p	DDX49	0.013558342	-0.319759074	NA	3.451205422	0	0	0
miR-92a-3p	DENND5B	0.038272603	-0.309934504	NA	1.5500938	0	0	0
miR-92a-3p	DOCK8	0.04041305	-0.300102135	NA	1.168229163	0	0	0
miR-92a-3p	DYNC1LI2	0.007128428	-0.355749137	validated	2.515906174	0	2	2
miR-92a-3p	DZIP3	0.033179333	-0.318158933	NA	3.09894046	0	0	0
miR-92a-3p	EARS2	0.032164974	0.323543414	validated	2.938044146	0	2	2
miR-92a-3p	ECD	0.007388659	-0.331844232	NA	2.267323582	0	0	0
miR-92a-3p	EFCAB14	0.02759047	-0.357424964	validated	2.019937739	0	2	2
miR-92a-3p	EFHD2	0.036309038	-0.309554856	NA	2.611281427	0	0	0
miR-92a-3p	ELL2	0.017970094	-0.392263342	NA	1.843441896	0	0	0
miR-92a-3p	ELMOD2	0.043508122	-0.32929529	NA	3.639456731	0	0	0
miR-92a-3p	ENDOD1	0.035617504	-0.325176229	NA	2.341787386	0	0	0
miR-92a-3p	ENPP3	0.049204895	-0.313041225	NA	1.563628874	1	0	1
miR-92a-3p	ENSAP2	0.000695132	-0.560357081	NA	2.893641057	0	0	0
miR-92a-3p	ENTPD8	0.006236468	-0.330901272	NA	1.122466729	0	0	0
miR-92a-3p	EPS8	0.064953207	0.315398413	validated	2.908401866	1	2	3
miR-92a-3p	ERICH1	0.002398448	0.36227629	NA	3.17277577	0	0	0
miR-92a-3p	EXOC8	0.065001964	0.324965398	validated	2.817630516	0	2	2
miR-92a-3p	FAHD2CP	0.000927005	-0.486999423	NA	3.312543007	0	0	0
miR-92a-3p	FAM120C	0.016945777	0.343168425	NA	2.390210765	0	0	0
miR-92a-3p	FAM50B	0.049644463	-0.349879013	NA	2.283925279	0	0	0
miR-92a-3p	FAM53B	0.00556862	-0.425321102	NA	1.540492107	0	0	0
miR-92a-3p	FAM8A6P	0.001466657	-0.450955916	NA	1.132690439	0	0	0
miR-92a-3p	FANCM	0.084778862	-0.309475298	validated	3.14523414	0	2	2
miR-92a-3p	FBN1	0.008491977	-0.364782564	validated	1.832565041	1	2	3
miR-92a-3p	FBXO45	0.044709266	0.327536849	validated	2.581494819	0	2	2
miR-92a-3p	FGF2	0.037025565	-0.301907943	validated	1.802524968	0	2	2
miR-92a-3p	FRAT1	0.061641364	-0.310258016	NA	1.675437926	1	0	1
miR-92a-3p	FRRS1L	0.000991234	-0.370344054	NA	1.177130917	0	0	0
miR-92a-3p	FRYL	0.023878748	-0.361184433	NA	2.504387162	1	0	1
miR-92a-3p	FUT8	5.88E-05	-0.573233141	validated	1.619222343	0	2	2
miR-92a-3p	FXR2	0.033008284	-0.329662713	NA	2.754964863	0	0	0
miR-92a-3p	GABRQ	0.019832018	-0.331862014	NA	1.283516592	0	0	0
miR-92a-3p	GALNT7	0.02558553	-0.300919902	validated	2.530927856	1	2	3
miR-92a-3p	GAS8	0.031805964	-0.368882363	NA	1.791573051	0	0	0
miR-92a-3p	GDAP1	0.038398347	-0.351500644	NA	3.743542763	0	0	0
miR-92a-3p	GIPR	0.015179255	-0.335062154	NA	1.450971393	0	0	0
miR-92a-3p	GM2A	0.016958537	-0.358222083	validated	3.467435242	0	2	2
miR-92a-3p	GMEB1	0.046660229	-0.343560262	NA	2.558768718	0	0	0
miR-92a-3p	GPATCH1	0.05299773	0.350806589	NA	2.362129693	0	0	0
miR-92a-3p	GPHN	0.003017466	-0.468410239	NA	1.882890611	0	0	0
miR-92a-3p	GRK4	0.052150529	-0.321741387	NA	1.829279347	0	0	0
miR-92a-3p	GSK3A	0.008316346	0.327184297	NA	2.022567667	0	0	0
miR-92a-3p	GSX1	0.007494382	-0.402255277	NA	1.215377124	0	0	0
miR-92a-3p	GUSBP2	0.039122126	0.366456959	NA	2.086815675	0	0	0
miR-92a-3p	GZF1	0.003637225	-0.449254091	NA	2.251788856	0	0	0
miR-92a-3p	H6PD	0.011182779	-0.370814635	NA	1.366753071	0	0	0
miR-92a-3p	HACD1	0.019144186	-0.418444584	NA	2.565907243	0	0	0
miR-92a-3p	HAUS1P1	0.009727797	-0.369590811	NA	1.715512158	0	0	0
miR-92a-3p	HAUS5	0.035452383	-0.33352588	NA	3.388431206	0	0	0
miR-92a-3p	HDAC6	0.006232889	-0.341043691	NA	2.216347727	0	0	0
miR-92a-3p	HIVEP1	0.001339792	-0.37594929	validated	1.5236574	1	2	3
miR-92a-3p	HK1	0.018349694	-0.306185347	NA	3.856128696	0	0	0
miR-92a-3p	HOXB7	0.015960773	0.304924658	NA	2.808768143	0	0	0
miR-92a-3p	HS6ST1	0.029173389	-0.329073363	NA	2.348159629	0	0	0
miR-92a-3p	ICOSLG	0.019101846	-0.318027738	NA	1.551988738	0	0	0
miR-92a-3p	IMPA2	0.029464798	0.308162167	NA	1.932208968	1	0	1
miR-92a-3p	INSRR	0.028511729	-0.346477794	NA	1.498261346	0	0	0
miR-92a-3p	IQGAP3	0.023782816	-0.356890582	NA	2.531693134	0	0	0
miR-92a-3p	IRX3	0.015258129	-0.317205355	NA	1.851369928	0	0	0
miR-92a-3p	ITGB4	0.000615521	-0.41976045	NA	1.456752401	0	0	0
miR-92a-3p	JAK1	0.044243881	-0.308357782	NA	2.662331117	0	0	0
miR-92a-3p	KATNB1	0.008466574	0.34858423	validated	2.344689082	0	2	2
miR-92a-3p	KCNB1	0.002666794	-0.35617614	NA	1.161571278	0	0	0
miR-92a-3p	KCNJ5	0.017549838	-0.399098223	NA	1.630416774	0	0	0
miR-92a-3p	KCNQ3	0.003854747	-0.393974905	NA	1.231093091	0	0	0
miR-92a-3p	KCTD2	0.053845471	0.31957481	validated	2.094182556	0	2	2
miR-92a-3p	KNSTRN	0.063160287	-0.327097378	NA	2.337558895	0	0	0
miR-92a-3p	LAYN	0.013358734	-0.37448416	NA	1.494898771	0	0	0
miR-92a-3p	LBH	0.010573234	-0.381680833	NA	1.719437862	0	0	0
miR-92a-3p	Leu_tRNA	0.005460366	-0.324232323	NA	3.48614058	0	0	0
miR-92a-3p	LIMD2	0.021121294	-0.383032296	NA	1.821886714	0	0	0
miR-92a-3p	LIN28B	0.025712075	-0.371450816	NA	3.057505748	1	0	1
miR-92a-3p	LINGO3	0.020267304	-0.352927965	NA	1.426795762	0	0	0
miR-92a-3p	LMAN1	0.009861023	-0.302274148	NA	2.518409937	0	0	0
miR-92a-3p	LMO3	0.00286034	-0.38478119	NA	1.13935715	0	0	0
miR-92a-3p	LONRF1	0.001282502	-0.374751377	NA	1.421375629	0	0	0
miR-92a-3p	LRRC3	0.067568916	-0.303780775	NA	1.687988719	0	0	0
miR-92a-3p	LRRC37A16P	0.020732219	-0.413596193	NA	3.955789798	0	0	0
miR-92a-3p	LRRC75A	0.043613916	-0.324850937	NA	1.686962053	0	0	0
miR-92a-3p	LYL1	0.016050252	-0.378423717	NA	1.308352828	0	0	0
miR-92a-3p	MANBAL	0.046421007	0.34914898	validated	3.102012423	0	2	2
miR-92a-3p	MAP2K3	0.011580134	0.373155187	NA	1.875217758	0	0	0
miR-92a-3p	MAP2K5	0.002579621	-0.469291545	NA	1.84038423	0	0	0
miR-92a-3p	MAP6	0.011581889	-0.390560885	NA	1.261547667	0	0	0
miR-92a-3p	MED10	0.003916978	-0.400847221	NA	3.240942793	0	0	0
miR-92a-3p	MED12L	0.015479447	-0.316557075	NA	1.33162666	0	0	0
miR-92a-3p	MED9	0.031640548	0.386692283	NA	4.381383299	0	0	0
miR-92a-3p	MIER2	0.031871708	-0.31353093	NA	1.773297213	0	0	0
miR-92a-3p	MIR103A2	0.008012322	-0.326166059	NA	2.380769534	0	0	0
miR-92a-3p	MIR3178	0.006011112	-0.449042461	NA	2.276566755	0	0	0
miR-92a-3p	MLLT10	0.038794927	-0.312658087	NA	2.575383034	1	0	1
miR-92a-3p	MMGT1	0.039664922	-0.307843569	NA	2.779876862	0	0	0
miR-92a-3p	MRPS22	0.010877943	-0.413899989	NA	2.539434052	0	0	0
miR-92a-3p	MTMR9	0.02049415	-0.360757263	validated	2.934249181	1	2	3
miR-92a-3p	MTX1	0.013020356	-0.345503111	NA	3.187335139	0	0	0
miR-92a-3p	MXRA8	0.025872782	-0.321484778	NA	1.419433412	0	0	0
miR-92a-3p	MYO5B	0.057206855	-0.329298501	NA	1.481813815	0	0	0
miR-92a-3p	NAPEPLD	0.018621242	-0.31353435	NA	1.460998378	0	0	0
miR-92a-3p	NCAPH	0.049805825	0.301036396	validated	3.510591874	0	2	2
miR-92a-3p	NCSTN	0.054721219	-0.3275955	NA	2.389850857	0	0	0
miR-92a-3p	NDE1	0.026853616	-0.316233534	NA	1.536614863	0	0	0
miR-92a-3p	NDUFB5	0.007961978	0.364123101	NA	2.998981397	0	0	0
miR-92a-3p	NDUFV2	0.057340245	-0.311028939	NA	1.459076393	0	0	0
miR-92a-3p	NEBL	0.081918856	-0.302627747	NA	1.959814841	0	0	0
miR-92a-3p	NETO2	0.016030736	0.335690431	NA	2.64503601	0	0	0
miR-92a-3p	NFASC	0.000633857	-0.485081624	NA	1.322402222	0	0	0
miR-92a-3p	NFKBIZ	0.034459344	-0.374978528	NA	1.753317354	0	0	0
miR-92a-3p	NGEF	1.80E-05	-0.470405818	NA	1.63767899	0	0	0
miR-92a-3p	NIF3L1	0.02621396	-0.311225998	NA	3.701864345	0	0	0
miR-92a-3p	NUP93	0.002437606	0.305903774	NA	3.755645105	0	0	0
miR-92a-3p	P3H1	0.021273718	-0.315742732	NA	2.819922996	0	0	0
miR-92a-3p	P3H3	0.023295292	-0.353688797	validated	2.043409794	1	2	3
miR-92a-3p	PAX3	0.026685449	-0.379889936	validated	2.229124028	1	2	3
miR-92a-3p	PCID2	0.002887589	-0.482386776	NA	3.148293209	0	0	0
miR-92a-3p	PCLO	0.011165497	-0.397150588	NA	1.979788915	0	0	0
miR-92a-3p	PDE9A	0.007294084	-0.37497848	NA	2.22924421	0	0	0
miR-92a-3p	PDXP	0.015007819	-0.413711756	NA	1.989633903	0	0	0
miR-92a-3p	PGF	0.006125567	-0.426030222	NA	1.768065061	0	0	0
miR-92a-3p	PGR	0.024628235	-0.327506288	validated	1.184467791	0	2	2
miR-92a-3p	PHYH	0.080353727	-0.308816082	NA	2.689482278	0	0	0
miR-92a-3p	PIP5K1A	0.016841833	-0.327026081	NA	3.20195958	0	0	0
miR-92a-3p	POLR3G	0.033608357	0.332602226	NA	2.825166405	0	0	0
miR-92a-3p	POP4	0.00732499	0.303332767	validated	2.785811208	0	2	2
miR-92a-3p	PPP2R3C	0.029513583	-0.340229939	NA	3.473541429	0	0	0
miR-92a-3p	PQLC2	0.000528981	-0.529422312	NA	1.81637283	0	0	0
miR-92a-3p	PROX1	0.016614344	-0.414000852	validated	1.864370173	1	2	3
miR-92a-3p	PRRC1	0.005846764	-0.321771876	NA	3.159873554	0	0	0
miR-92a-3p	PRSS23	0.000349559	-0.50454466	NA	2.037312653	0	0	0
miR-92a-3p	PSMD12P	0.016334399	-0.352321355	NA	2.44394732	0	0	0
miR-92a-3p	PSMD9	0.034842295	0.322646078	NA	1.504336553	0	0	0
miR-92a-3p	PTCH2	0.011732385	0.40467564	NA	1.667069785	0	0	0
miR-92a-3p	RAB3GAP2	0.007938886	-0.300417639	NA	3.729660364	0	0	0
miR-92a-3p	RAB3IP	0.015849364	-0.302820121	NA	2.352885885	0	0	0
miR-92a-3p	RAD51	0.03943591	-0.331204283	validated	3.009076765	0	2	2
miR-92a-3p	RASSF5	0.041040226	-0.302469546	NA	1.413482449	0	0	0
miR-92a-3p	RASSF7	0.028906905	-0.315554451	NA	2.161934021	0	0	0
miR-92a-3p	RBM12B	0.000151075	-0.628895656	NA	2.347560424	0	0	0
miR-92a-3p	RFPL4AP1	0.007809802	-0.387435424	NA	2.494413228	0	0	0
miR-92a-3p	RHBDD2	0.094544247	-0.300631903	NA	3.523177387	0	0	0
miR-92a-3p	RHOQ	0.029528865	0.311176404	NA	2.508510607	1	0	1
miR-92a-3p	RN7SL167P	0.012999946	-0.306565017	NA	1.139262008	0	0	0
miR-92a-3p	RN7SL302P	0.011556858	-0.316289481	NA	1.076754838	0	0	0
miR-92a-3p	RN7SL329P	0.017660751	-0.318852602	NA	1.119427615	0	0	0
miR-92a-3p	RN7SL724P	0.006810055	-0.367361938	NA	1.175312097	0	0	0
miR-92a-3p	RNF2	0.007939875	-0.364242851	validated	2.314186359	1	2	3
miR-92a-3p	RPE	0.003691888	0.498425784	NA	3.180841562	0	0	0
miR-92a-3p	RPF1	0.001112377	-0.341915241	NA	4.34866518	0	0	0
miR-92a-3p	RPL5P18	0.005005081	-0.31675442	NA	1.352332484	0	0	0
miR-92a-3p	RPS20P24	0.000447791	-0.358613676	NA	1.210479078	0	0	0
miR-92a-3p	RPS6KC1	0.079117184	-0.314966266	NA	1.841731179	0	0	0
miR-92a-3p	RTP5	0.000780097	-0.504019354	NA	1.476112628	0	0	0
miR-92a-3p	SCAPER	0.011414398	-0.373848469	NA	3.080571469	0	0	0
miR-92a-3p	SCRT2	0.001188911	-0.347781116	NA	1.229523619	0	0	0
miR-92a-3p	SDF2	0.035595591	0.341980804	NA	2.672578351	0	0	0
miR-92a-3p	SESN3	0.011608812	-0.304400705	validated	2.343924639	1	2	3
miR-92a-3p	SF3A3P2	0.030430375	-0.303419833	NA	2.364286757	0	0	0
miR-92a-3p	SGK1	0.007157137	-0.473333455	NA	1.62724664	1	0	1
miR-92a-3p	SH3D19	0.044149759	0.337442248	validated	2.504116254	1	2	3
miR-92a-3p	SKA3	0.010400311	-0.302295941	NA	3.872647112	0	0	0
miR-92a-3p	SLC1A6	0.021091558	-0.310391915	NA	1.198914093	0	0	0
miR-92a-3p	SLC26A6	0.037833794	0.314136396	NA	3.438725203	0	0	0
miR-92a-3p	SLC27A1	0.010869905	-0.372159057	NA	1.318198129	0	0	0
miR-92a-3p	SLC30A1	0.088121302	-0.306364677	validated	2.192615273	0	2	2
miR-92a-3p	SLC30A3	0.003485247	-0.451086986	NA	1.538789815	0	0	0
miR-92a-3p	SLC35F3	0.002542495	-0.301623901	NA	1.32486155	0	0	0
miR-92a-3p	SLX4IP	0.061130021	-0.302620906	NA	1.429699755	0	0	0
miR-92a-3p	SMAD9	0.037515688	0.369295415	NA	1.670860422	1	0	1
miR-92a-3p	SMIM10L2A	0.041486995	-0.323860104	NA	1.396483245	0	0	0
miR-92a-3p	SMO	0.009747223	-0.365787827	NA	2.557140837	0	0	0
miR-92a-3p	SNCB	0.004171985	-0.39452828	NA	1.352657992	0	0	0
miR-92a-3p	SNORD72	0.005560304	-0.300013306	NA	2.735044114	0	0	0
miR-92a-3p	SNX13	7.88E-05	-0.393791429	validated	1.575085926	1	2	3
miR-92a-3p	SORBS2	0.027212858	-0.325647621	NA	1.148512491	0	0	0
miR-92a-3p	SP4	0.04576323	-0.344888453	NA	1.699923844	0	0	0
miR-92a-3p	SPATS2	0.003744272	-0.352060845	NA	2.43393433	0	0	0
miR-92a-3p	SRFBP1	0.065311841	-0.324611346	validated	3.451175264	0	2	2
miR-92a-3p	STAT1	0.01822945	-0.414856935	NA	1.99120363	0	0	0
miR-92a-3p	STAT2	0.04229063	-0.340275891	validated	2.89184664	0	2	2
miR-92a-3p	SYTL4	0.013847788	-0.368486503	NA	3.762681137	0	0	0
miR-92a-3p	TAB3	0.030378175	-0.330574567	NA	1.765470521	0	0	0
miR-92a-3p	TAPT1	0.00094728	-0.502693839	NA	2.102691003	0	0	0
miR-92a-3p	TBC1D23	0.027313864	-0.336594833	NA	2.89059649	0	0	0
miR-92a-3p	TBC1D4	0.01319387	0.344887328	NA	2.821282726	1	0	1
miR-92a-3p	TCTN2	0.029215969	-0.328991424	NA	1.425323492	0	0	0
miR-92a-3p	TCTN3	0.027494664	-0.362423255	NA	3.953160288	1	0	1
miR-92a-3p	TEFM	0.003338592	-0.50306379	NA	2.408575145	0	0	0
miR-92a-3p	TGFBR3	0.018141593	-0.381408824	NA	2.353601208	0	0	0
miR-92a-3p	TGM2	0.027683953	-0.314620587	NA	1.213686314	0	0	0
miR-92a-3p	TM7SF2	0.02707628	-0.353920672	NA	3.013167046	0	0	0
miR-92a-3p	TM9SF2	0.004362476	-0.389070729	NA	2.926168149	0	0	0
miR-92a-3p	TMED8	0.001119213	-0.424262994	NA	2.782749588	0	0	0
miR-92a-3p	TMEM129	0.038287552	0.300014542	NA	2.770492396	0	0	0
miR-92a-3p	TMEM138	0.063632461	0.303871594	NA	2.794531196	0	0	0
miR-92a-3p	TMEM141	0.072103466	-0.303342297	NA	2.968364528	0	0	0
miR-92a-3p	TMEM161A	0.044413048	-0.341881425	validated	3.269568482	0	2	2
miR-92a-3p	TMX4	0.0160177	-0.320537964	validated	3.112585032	1	2	3
miR-92a-3p	TNFAIP1	0.09569477	0.304597724	NA	2.973767462	0	0	0
miR-92a-3p	TNFRSF11A	0.010068199	-0.407297775	NA	1.595443891	0	0	0
miR-92a-3p	TNS3	0.019738494	-0.386930956	NA	1.667717227	1	0	1
miR-92a-3p	TRIAP1P1	0.00072099	-0.450084896	NA	1.98755469	0	0	0
miR-92a-3p	TRIM45	0.034126565	-0.38165383	NA	2.114734672	0	0	0
miR-92a-3p	TRPM3	0.013952011	-0.364061712	NA	1.120740101	1	0	1
miR-92a-3p	TSC22D1	0.013193305	-0.335301338	NA	2.716638218	0	0	0
miR-92a-3p	TSKU	0.008880294	0.424203292	NA	1.450209186	0	0	0
miR-92a-3p	TSPAN17	0.057470741	-0.319538919	NA	2.046992422	0	0	0
miR-92a-3p	TTC4	0.049334239	-0.33971858	NA	4.367540934	0	0	0
miR-92a-3p	TTC9	0.025014462	-0.395607843	validated	1.809896547	1	2	3
miR-92a-3p	TUB	0.019118537	-0.327140442	validated	2.739567436	0	2	2
miR-92a-3p	TUBGCP2	0.000267368	-0.387830286	validated	2.77343464	1	2	3
miR-92a-3p	TYSND1	0.013380903	0.344231289	NA	2.744461228	0	0	0
miR-92a-3p	TYW1	0.002460178	0.435914594	NA	3.316604447	0	0	0
miR-92a-3p	UACA	0.000574301	-0.361820285	NA	2.567004064	1	0	1
miR-92a-3p	UBTFL9	0.004828264	-0.38862925	NA	1.040693525	0	0	0
miR-92a-3p	UHMK1	0.015169815	-0.381403732	validated	2.505769416	1	2	3
miR-92a-3p	UNC13B	0.00414721	-0.428495377	validated	2.632083487	0	2	2
miR-92a-3p	UNC50	0.0147196	-0.427290948	NA	2.434468737	0	0	0
miR-92a-3p	USP21	0.002900436	0.517001692	NA	2.655256655	1	0	1
miR-92a-3p	USP30	0.057862114	-0.344314562	NA	2.194237741	0	0	0
miR-92a-3p	USP6NL	0.005078588	-0.357232653	NA	1.515232133	1	0	1
miR-92a-3p	VPS54	0.003060506	-0.514557072	validated	2.724971693	1	2	3
miR-92a-3p	VSTM2L	0.013390001	-0.383230576	NA	1.319191168	0	0	0
miR-92a-3p	WBP2	0.003324971	-0.428407298	NA	1.877033377	0	0	0
miR-92a-3p	WDR11	0.049281179	-0.321173926	NA	2.238391459	0	0	0
miR-92a-3p	WDR35	0.039151192	-0.360769501	NA	3.018667619	0	0	0
miR-92a-3p	WDR76	0.003981276	0.412281174	NA	3.560997316	0	0	0
miR-92a-3p	WDSUB1	0.02107934	-0.316193722	NA	1.992344121	0	0	0
miR-92a-3p	XRCC4	0.038341582	-0.306423328	NA	5.692394156	0	0	0
miR-92a-3p	YOD1	0.038717223	-0.37308249	NA	2.031426743	0	0	0
miR-92a-3p	ZBTB2	0.016535958	-0.402461181	validated	2.965646971	0	2	2
miR-92a-3p	ZBTB39	0.019257911	-0.368616917	NA	2.18353093	0	0	0
miR-92a-3p	ZCCHC7	0.055309768	-0.347664781	NA	2.512550595	0	0	0
miR-92a-3p	ZDHHC1	0.060624608	0.307219355	NA	1.347123372	0	0	0
miR-92a-3p	ZMPSTE24	0.018267595	-0.381026266	NA	4.10217749	0	0	0
miR-92a-3p	ZMYM3	0.007638938	-0.318551351	NA	2.544557777	0	0	0
miR-92a-3p	ZNF260	0.03645721	-0.354865671	NA	2.657347673	0	0	0
miR-92a-3p	ZNF273	0.016277653	-0.368694875	NA	1.566895464	1	0	1
miR-92a-3p	ZNF286B	0.040029907	0.318168192	NA	2.702922009	1	0	1
miR-92a-3p	ZNF324B	0.079889275	0.300061705	NA	1.807926709	0	0	0
miR-92a-3p	ZNF358	0.013204991	-0.344848096	NA	2.11557646	0	0	0
miR-92a-3p	ZNF367	0.080328317	-0.313766797	NA	2.11855451	0	0	0
miR-92a-3p	ZNF500	0.046735414	0.320418754	NA	2.121122771	0	0	0
miR-92a-3p	ZNF585A	0.054431488	-0.32796636	validated	2.716499222	0	2	2
miR-92a-3p	ZNF639	0.006919375	0.44225149	NA	2.020870614	0	0	0
miR-92a-3p	ZNF770	0.092653551	-0.307288232	validated	2.743547675	1	2	3
miR-92a-3p	ZNHIT3	0.015956904	-0.422650205	NA	2.223048056	0	0	0
miR-92a-3p	ZSWIM5	0.06056494	-0.330186334	NA	2.1283081	0	0	0
