# Supplementary material for: Single-cell quantification of a broad RNA spectrum reveals unique noncoding patterns associated with cell types and states
Source: Proc Natl Acad Sci U S A. 2021 Dec 15;118(51):e2113568118. doi: 10.1073/pnas.2113568118 (PMC8713755; doi:10.1073/pnas.2113568118)
Supplement: Supplementary File [file pnas.2113568118.sd03.csv]

p_val	avg_log2FC	pct.1	pct.2	p_val_adj	cluster	gene
Col6a1	1.81E-56	4.626192707	0.475	0.048	5.45E-52	Mesoderm	Col6a1
Col3a1	1.01E-55	3.28454297	0.716	0.25	3.06E-51	Mesoderm	Col3a1
Itm2a	2.24E-53	3.158554469	0.743	0.275	6.75E-49	Mesoderm	Itm2a
Col1a2	4.34E-50	4.315693676	0.559	0.121	1.31E-45	Mesoderm	Col1a2
Dcn	2.07E-49	4.354008256	0.46	0.061	6.24E-45	Mesoderm	Dcn
Sparc	4.70E-46	2.202335634	0.939	0.793	1.42E-41	Mesoderm	Sparc
Fbn2	1.29E-42	3.496172387	0.602	0.196	3.90E-38	Mesoderm	Fbn2
Serpinh1	1.81E-42	2.475927964	0.759	0.344	5.48E-38	Mesoderm	Serpinh1
Col6a3	7.58E-41	5.66307109	0.433	0.078	2.29E-36	Mesoderm	Col6a3
Igfbp5	7.38E-39	2.645854774	0.559	0.15	2.23E-34	Mesoderm	Igfbp5
Cdh11	1.19E-37	2.86634609	0.475	0.103	3.59E-33	Mesoderm	Cdh11
Meg3	1.30E-37	1.969237516	0.931	0.791	3.92E-33	Mesoderm	Meg3
Gata6	1.60E-36	3.007375103	0.586	0.21	4.84E-32	Mesoderm	Gata6
Plagl1	6.05E-36	1.957227453	0.743	0.353	1.83E-31	Mesoderm	Plagl1
Nfib	5.63E-35	3.387720278	0.613	0.261	1.70E-30	Mesoderm	Nfib
Cd248	5.98E-35	3.051001043	0.41	0.075	1.81E-30	Mesoderm	Cd248
Col6a2	1.00E-34	5.485929094	0.368	0.061	3.02E-30	Mesoderm	Col6a2
Vim	1.02E-34	1.482589071	0.927	0.679	3.09E-30	Mesoderm	Vim
Tmem176b	1.08E-34	2.83011457	0.391	0.064	3.26E-30	Mesoderm	Tmem176b
Dlk1	1.14E-34	3.334693419	0.51	0.149	3.46E-30	Mesoderm	Dlk1
Peg3	2.50E-34	1.757169071	0.904	0.716	7.55E-30	Mesoderm	Peg3
Maged2	2.90E-34	1.899841404	0.64	0.241	8.75E-30	Mesoderm	Maged2
Nrp1	4.66E-34	2.190179665	0.552	0.169	1.41E-29	Mesoderm	Nrp1
Lum	4.95E-34	2.541175601	0.448	0.104	1.50E-29	Mesoderm	Lum
Mrc2	2.42E-33	2.621023109	0.448	0.103	7.29E-29	Mesoderm	Mrc2
Marcks	1.85E-32	1.897103866	0.862	0.644	5.58E-28	Mesoderm	Marcks
Angpt1	6.20E-32	3.51073143	0.272	0.021	1.87E-27	Mesoderm	Angpt1
Gas1	1.54E-31	2.87000868	0.429	0.1	4.65E-27	Mesoderm	Gas1
Il11ra1	1.71E-31	3.228644942	0.402	0.09	5.16E-27	Mesoderm	Il11ra1
Col5a2	4.50E-31	3.763572498	0.418	0.101	1.36E-26	Mesoderm	Col5a2
Kdr	7.66E-31	3.068762692	0.433	0.107	2.31E-26	Mesoderm	Kdr
Igfbp4	8.47E-31	2.51603884	0.563	0.215	2.56E-26	Mesoderm	Igfbp4
Dsc2	3.67E-30	2.634550736	0.402	0.089	1.11E-25	Mesoderm	Dsc2
Postn	3.73E-30	1.389275123	0.586	0.21	1.13E-25	Mesoderm	Postn
Rcn3	9.11E-30	2.607704532	0.644	0.308	2.75E-25	Mesoderm	Rcn3
Nrep	1.75E-29	2.67407913	0.483	0.155	5.30E-25	Mesoderm	Nrep
Pmp22	2.12E-29	1.890822297	0.479	0.137	6.39E-25	Mesoderm	Pmp22
Col4a5	2.13E-29	2.935626892	0.391	0.086	6.41E-25	Mesoderm	Col4a5
Maged1	2.55E-29	1.868608671	0.816	0.604	7.69E-25	Mesoderm	Maged1
Nrk	4.19E-29	2.096380112	0.513	0.169	1.27E-24	Mesoderm	Nrk
Col1a1	1.81E-28	3.508295319	0.759	0.563	5.46E-24	Mesoderm	Col1a1
Mmp2	4.59E-28	3.269931789	0.421	0.115	1.39E-23	Mesoderm	Mmp2
Fn1	2.96E-27	1.399687119	0.912	0.802	8.95E-23	Mesoderm	Fn1
Tmsb4x	4.29E-27	1.533424861	0.923	0.808	1.29E-22	Mesoderm	Tmsb4x
Fth1	6.93E-27	1.389180096	0.946	0.842	2.09E-22	Mesoderm	Fth1
Anxa6	8.94E-27	2.307881048	0.609	0.282	2.70E-22	Mesoderm	Anxa6
Hspa5	1.60E-26	1.336857019	0.935	0.811	4.83E-22	Mesoderm	Hspa5
Egr1	4.93E-26	2.946497637	0.632	0.356	1.49E-21	Mesoderm	Egr1
Lgals1	7.14E-26	1.483626162	0.862	0.681	2.16E-21	Mesoderm	Lgals1
Tgfbi	8.84E-26	2.356578929	0.352	0.08	2.67E-21	Mesoderm	Tgfbi
Tmsb10	1.06E-25	0.763145628	0.992	0.983	3.19E-21	Mesoderm	Tmsb10
Col5a1	2.44E-25	2.620668696	0.579	0.268	7.35E-21	Mesoderm	Col5a1
Gm26315	2.97E-25	0.610414796	0.985	0.994	8.95E-21	Mesoderm	Gm26315
Cald1	4.38E-25	1.60333814	0.801	0.578	1.32E-20	Mesoderm	Cald1
Emilin1	6.60E-25	3.362524238	0.456	0.164	1.99E-20	Mesoderm	Emilin1
Olfml3	7.12E-25	3.392936424	0.284	0.048	2.15E-20	Mesoderm	Olfml3
mt-Co3	7.60E-25	0.648455489	0.992	0.983	2.30E-20	Mesoderm	mt-Co3
Gm28437	9.16E-25	0.621900077	0.996	0.983	2.76E-20	Mesoderm	Gm28437
Rn7sk	1.27E-24	0.61325653	0.996	0.998	3.84E-20	Mesoderm	Rn7sk
Scd2	2.01E-24	1.466784922	0.805	0.549	6.05E-20	Mesoderm	Scd2
mt-Nd2	2.90E-24	0.769380249	0.992	0.957	8.76E-20	Mesoderm	mt-Nd2
Ncam1	8.88E-24	2.713712081	0.544	0.256	2.68E-19	Mesoderm	Ncam1
Zfp503	1.52E-23	3.00972348	0.383	0.113	4.58E-19	Mesoderm	Zfp503
Gm26035	2.19E-23	0.647908591	0.985	0.994	6.61E-19	Mesoderm	Gm26035
Zfhx4	2.22E-23	2.254400508	0.41	0.13	6.70E-19	Mesoderm	Zfhx4
Zeb1	2.52E-23	3.397735555	0.375	0.11	7.61E-19	Mesoderm	Zeb1
Bicc1	2.69E-23	3.15025241	0.383	0.115	8.11E-19	Mesoderm	Bicc1
Mir351	2.85E-23	2.022922009	0.368	0.097	8.61E-19	Mesoderm	Mir351
Ptn	2.90E-23	3.07355597	0.575	0.33	8.76E-19	Mesoderm	Ptn
Rrbp1	3.24E-23	1.478204732	0.858	0.684	9.79E-19	Mesoderm	Rrbp1
Tent5a	3.50E-23	2.480495801	0.387	0.113	1.06E-18	Mesoderm	Tent5a
Calm1	3.59E-23	0.983820649	0.954	0.877	1.08E-18	Mesoderm	Calm1
Calr	6.99E-23	1.314217156	0.92	0.839	2.11E-18	Mesoderm	Calr
Frem1	8.41E-23	2.04057916	0.322	0.074	2.54E-18	Mesoderm	Frem1
Pdgfra	9.45E-23	3.046620245	0.36	0.1	2.85E-18	Mesoderm	Pdgfra
Gm6170	1.12E-22	0.904060502	0.977	0.956	3.38E-18	Mesoderm	Gm6170
Anxa2	1.51E-22	2.472443283	0.563	0.261	4.55E-18	Mesoderm	Anxa2
Bnc1	1.60E-22	2.344934614	0.31	0.066	4.83E-18	Mesoderm	Bnc1
Mir370	3.00E-22	0.927943501	0.559	0.224	9.05E-18	Mesoderm	Mir370
Gm13456	4.60E-22	0.781229009	0.996	0.975	1.39E-17	Mesoderm	Gm13456
Myrf	5.44E-22	1.630947821	0.567	0.256	1.64E-17	Mesoderm	Myrf
Kif26b	5.45E-22	2.762407425	0.322	0.08	1.64E-17	Mesoderm	Kif26b
Dnmt3a	5.83E-22	1.825233398	0.736	0.482	1.76E-17	Mesoderm	Dnmt3a
Pitx2	6.17E-22	2.082380624	0.559	0.261	1.86E-17	Mesoderm	Pitx2
Adamts15	8.87E-22	2.902192972	0.345	0.095	2.68E-17	Mesoderm	Adamts15
P3h4	1.50E-21	2.505386577	0.36	0.101	4.54E-17	Mesoderm	P3h4
Adam12	3.64E-21	2.88376526	0.387	0.13	1.10E-16	Mesoderm	Adam12
mt-Nd4	5.09E-21	0.539606547	0.996	0.974	1.54E-16	Mesoderm	mt-Nd4
Gm24146	5.42E-21	0.543213249	0.977	0.994	1.63E-16	Mesoderm	Gm24146
Gm23624	5.60E-21	0.50148896	0.977	0.989	1.69E-16	Mesoderm	Gm23624
Fos	8.67E-21	2.755169271	0.444	0.175	2.62E-16	Mesoderm	Fos
Ppfibp1	1.57E-20	2.164126384	0.559	0.275	4.75E-16	Mesoderm	Ppfibp1
Adamts2	1.68E-20	3.34453153	0.337	0.098	5.07E-16	Mesoderm	Adamts2
Emp3	2.95E-20	2.303914522	0.46	0.196	8.90E-16	Mesoderm	Emp3
Tubb5	3.36E-20	0.818828635	0.973	0.942	1.01E-15	Mesoderm	Tubb5
Maf	3.42E-20	2.256468381	0.456	0.196	1.03E-15	Mesoderm	Maf
Cd63	3.62E-20	2.000603584	0.812	0.64	1.09E-15	Mesoderm	Cd63
Cmtm3	3.96E-20	2.881621934	0.31	0.081	1.19E-15	Mesoderm	Cmtm3
Lrrc17	4.49E-20	4.612163765	0.46	0.201	1.35E-15	Mesoderm	Lrrc17
Tmem98	4.80E-20	2.429851911	0.425	0.164	1.45E-15	Mesoderm	Tmem98
Gm23736	4.98E-20	1.212605403	0.923	0.876	1.50E-15	Mesoderm	Gm23736
Plxna4	5.29E-20	3.092977636	0.41	0.156	1.60E-15	Mesoderm	Plxna4
Ttc3	9.36E-20	1.678863979	0.831	0.653	2.83E-15	Mesoderm	Ttc3
Fstl1	9.40E-20	1.961662684	0.67	0.445	2.84E-15	Mesoderm	Fstl1
Tgfb2	1.21E-19	1.727028225	0.352	0.103	3.67E-15	Mesoderm	Tgfb2
Malat1	2.12E-19	0.82552658	1	0.991	6.40E-15	Mesoderm	Malat1
Mir298	2.21E-19	1.339492589	0.801	0.541	6.67E-15	Mesoderm	Mir298
mt-Co2	2.32E-19	0.444226245	0.989	0.979	7.02E-15	Mesoderm	mt-Co2
Mdk	4.73E-19	1.329239461	0.92	0.885	1.43E-14	Mesoderm	Mdk
Wt1	5.86E-19	2.494706117	0.356	0.12	1.77E-14	Mesoderm	Wt1
Gm28661	1.14E-18	0.422885222	0.989	0.977	3.43E-14	Mesoderm	Gm28661
Tpt1	1.14E-18	0.665757765	0.981	0.977	3.44E-14	Mesoderm	Tpt1
Smim1	1.27E-18	1.691382512	0.372	0.121	3.84E-14	Mesoderm	Smim1
Son	1.29E-18	0.84208333	0.935	0.911	3.88E-14	Mesoderm	Son
Hsp90b1	2.55E-18	1.175592697	0.916	0.851	7.70E-14	Mesoderm	Hsp90b1
Ahnak2	2.80E-18	3.244301246	0.314	0.094	8.45E-14	Mesoderm	Ahnak2
Chd3	3.32E-18	1.939337622	0.594	0.322	1.00E-13	Mesoderm	Chd3
Fndc3b	4.10E-18	2.061921551	0.429	0.176	1.24E-13	Mesoderm	Fndc3b
Gm27509	4.74E-18	0.742901171	0.954	0.859	1.43E-13	Mesoderm	Gm27509
Zfp36l1	5.68E-18	1.769656803	0.686	0.433	1.72E-13	Mesoderm	Zfp36l1
Gm24245	5.89E-18	0.406143044	0.996	0.998	1.78E-13	Mesoderm	Gm24245
Aebp1	6.88E-18	2.951945831	0.276	0.071	2.08E-13	Mesoderm	Aebp1
Sesn3	9.30E-18	2.357891903	0.54	0.291	2.81E-13	Mesoderm	Sesn3
H3f3b	1.15E-17	0.637948647	0.977	0.931	3.46E-13	Mesoderm	H3f3b
Cnpy2	1.22E-17	1.590410371	0.759	0.572	3.68E-13	Mesoderm	Cnpy2
Rnaset2b	1.60E-17	0.482658654	0.563	0.265	4.82E-13	Mesoderm	Rnaset2b
Nynrin	1.68E-17	2.418599582	0.429	0.183	5.06E-13	Mesoderm	Nynrin
Pcolce	1.85E-17	2.117857801	0.513	0.267	5.59E-13	Mesoderm	Pcolce
Igf2	2.03E-17	2.411917468	0.391	0.153	6.14E-13	Mesoderm	Igf2
Ppic	2.46E-17	1.640229776	0.579	0.328	7.42E-13	Mesoderm	Ppic
P4ha2	2.68E-17	1.972045786	0.352	0.12	8.09E-13	Mesoderm	P4ha2
mt-Atp6	3.45E-17	0.453066629	0.992	0.979	1.04E-12	Mesoderm	mt-Atp6
Ccn4	5.11E-17	2.098647847	0.291	0.08	1.54E-12	Mesoderm	Ccn4
Nedd4	5.47E-17	0.817571764	0.981	0.913	1.65E-12	Mesoderm	Nedd4
6330403K07Rik	1.68E-16	1.688298367	0.31	0.092	5.07E-12	Mesoderm	6330403K07Rik
Sfrp1	1.83E-16	1.698259777	0.51	0.261	5.53E-12	Mesoderm	Sfrp1
Mfap4	1.93E-16	2.155129629	0.31	0.097	5.84E-12	Mesoderm	Mfap4
Podxl	2.09E-16	1.728872588	0.548	0.285	6.30E-12	Mesoderm	Podxl
Gm42826	2.98E-16	0.672354097	0.981	0.985	8.99E-12	Mesoderm	Gm42826
Jun	3.33E-16	2.539992041	0.533	0.305	1.01E-11	Mesoderm	Jun
Fkbp10	3.59E-16	2.539297113	0.337	0.115	1.08E-11	Mesoderm	Fkbp10
Rps3a3	5.17E-16	0.751940961	0.966	0.94	1.56E-11	Mesoderm	Rps3a3
Adamts1	5.33E-16	2.76150154	0.326	0.115	1.61E-11	Mesoderm	Adamts1
Gm24049	5.48E-16	0.658924382	0.939	0.848	1.65E-11	Mesoderm	Gm24049
mt-Nd5	7.66E-16	0.482778053	0.992	0.985	2.31E-11	Mesoderm	mt-Nd5
Serpinf1	9.15E-16	3.110161776	0.287	0.092	2.76E-11	Mesoderm	Serpinf1
Csrp2	9.21E-16	2.185321659	0.678	0.528	2.78E-11	Mesoderm	Csrp2
Gm43780	1.71E-15	0.579588232	0.95	0.893	5.17E-11	Mesoderm	Gm43780
Loxl2	1.96E-15	2.136147514	0.387	0.167	5.90E-11	Mesoderm	Loxl2
Mir666	2.61E-15	0.91326624	0.364	0.138	7.87E-11	Mesoderm	Mir666
Zcchc24	3.45E-15	2.558860171	0.28	0.084	1.04E-10	Mesoderm	Zcchc24
Ier2	3.69E-15	1.930390339	0.728	0.617	1.12E-10	Mesoderm	Ier2
Tgfbr2	3.96E-15	2.13386667	0.337	0.135	1.19E-10	Mesoderm	Tgfbr2
Fbn1	4.55E-15	2.494709977	0.299	0.1	1.37E-10	Mesoderm	Fbn1
Gm15796	4.64E-15	1.301084056	0.854	0.598	1.40E-10	Mesoderm	Gm15796
Ywhae	4.96E-15	0.710268237	0.958	0.896	1.50E-10	Mesoderm	Ywhae
Gm23063	5.72E-15	0.39206336	0.839	0.569	1.73E-10	Mesoderm	Gm23063
Gsn	5.97E-15	2.499555048	0.264	0.078	1.80E-10	Mesoderm	Gsn
Itm2b	6.80E-15	1.867885496	0.625	0.399	2.05E-10	Mesoderm	Itm2b
Tceal9	7.95E-15	0.785540123	0.897	0.785	2.40E-10	Mesoderm	Tceal9
Ckap4	9.66E-15	1.655714704	0.67	0.446	2.92E-10	Mesoderm	Ckap4
mt-Nd1	1.06E-14	0.557990118	0.985	0.985	3.20E-10	Mesoderm	mt-Nd1
Gm29216	1.14E-14	0.398821177	0.996	0.995	3.43E-10	Mesoderm	Gm29216
Olfr694	1.16E-14	0.568090487	0.881	0.681	3.49E-10	Mesoderm	Olfr694
Meis1	1.40E-14	2.451995518	0.253	0.072	4.21E-10	Mesoderm	Meis1
B4galt1	1.59E-14	2.085390644	0.421	0.196	4.79E-10	Mesoderm	B4galt1
Megf6	1.63E-14	3.309923701	0.261	0.081	4.92E-10	Mesoderm	Megf6
Gpc3	1.73E-14	1.457794595	0.571	0.373	5.21E-10	Mesoderm	Gpc3
Gm13341	2.06E-14	0.547825099	0.981	0.934	6.22E-10	Mesoderm	Gm13341
Axl	2.19E-14	2.364408516	0.356	0.147	6.60E-10	Mesoderm	Axl
Eif5b	2.21E-14	1.100357024	0.889	0.794	6.66E-10	Mesoderm	Eif5b
Prrc2c	2.88E-14	0.956697144	0.931	0.871	8.69E-10	Mesoderm	Prrc2c
Gm10925	3.31E-14	0.399684915	0.996	0.98	9.98E-10	Mesoderm	Gm10925
Atp5a1	3.54E-14	0.839376649	0.931	0.86	1.07E-09	Mesoderm	Atp5a1
Rpl23	3.68E-14	0.622936497	0.981	0.977	1.11E-09	Mesoderm	Rpl23
Nfic	4.37E-14	2.630801069	0.352	0.149	1.32E-09	Mesoderm	Nfic
Actg1	4.39E-14	0.704931549	0.981	0.989	1.33E-09	Mesoderm	Actg1
Actb	4.48E-14	0.53893905	0.996	0.997	1.35E-09	Mesoderm	Actb
Timp2	6.49E-14	2.844709082	0.253	0.078	1.96E-09	Mesoderm	Timp2
Mrfap1	7.23E-14	0.73640246	0.877	0.781	2.18E-09	Mesoderm	Mrfap1
Hsd11b2	1.00E-13	1.98595298	0.291	0.098	3.02E-09	Mesoderm	Hsd11b2
Tuba1a	1.02E-13	0.664947944	0.908	0.897	3.07E-09	Mesoderm	Tuba1a
Srrm2	1.29E-13	0.7205855	0.935	0.929	3.90E-09	Mesoderm	Srrm2
P4ha1	1.42E-13	2.017845741	0.456	0.241	4.30E-09	Mesoderm	P4ha1
Tpt1-ps3	2.02E-13	0.669219095	0.958	0.933	6.09E-09	Mesoderm	Tpt1-ps3
Ddx5	2.18E-13	0.71313958	0.969	0.914	6.59E-09	Mesoderm	Ddx5
Bambi	3.02E-13	1.50790771	0.441	0.219	9.11E-09	Mesoderm	Bambi
Rps8	3.19E-13	0.541498078	0.989	0.975	9.64E-09	Mesoderm	Rps8
Mmp14	3.44E-13	1.749793767	0.46	0.25	1.04E-08	Mesoderm	Mmp14
Lifr	3.67E-13	2.656003354	0.567	0.371	1.11E-08	Mesoderm	Lifr
Rcn1	3.80E-13	2.02127181	0.536	0.336	1.15E-08	Mesoderm	Rcn1
Eif1	4.03E-13	0.848996857	0.916	0.865	1.22E-08	Mesoderm	Eif1
Slc25a4	4.26E-13	1.268406297	0.816	0.709	1.29E-08	Mesoderm	Slc25a4
mt-Nd6	4.30E-13	0.629113692	0.977	0.919	1.30E-08	Mesoderm	mt-Nd6
Laptm4a	4.68E-13	1.10573084	0.759	0.612	1.41E-08	Mesoderm	Laptm4a
Gm9844	5.37E-13	0.669957021	0.992	0.946	1.62E-08	Mesoderm	Gm9844
Hand2	6.55E-13	1.640345092	0.264	0.086	1.98E-08	Mesoderm	Hand2
Rbms3	7.78E-13	2.413065007	0.383	0.199	2.35E-08	Mesoderm	Rbms3
Gm22981	9.97E-13	0.750201736	0.935	0.784	3.01E-08	Mesoderm	Gm22981
Pcdh18	1.03E-12	1.628965989	0.272	0.09	3.11E-08	Mesoderm	Pcdh18
Kdelr2	1.03E-12	1.181834768	0.628	0.434	3.11E-08	Mesoderm	Kdelr2
Me1	1.25E-12	2.291639191	0.414	0.213	3.78E-08	Mesoderm	Me1
Gly-tRNA	1.31E-12	0.803044439	1	1	3.96E-08	Mesoderm	Gly-tRNA
Sgce	1.42E-12	0.893002382	0.414	0.687	4.29E-08	Mesoderm	Sgce
Farp1	1.52E-12	1.661240842	0.395	0.181	4.58E-08	Mesoderm	Farp1
Vcp	1.64E-12	0.797465809	0.87	0.791	4.94E-08	Mesoderm	Vcp
Gm8599	1.75E-12	0.710573215	0.586	0.342	5.28E-08	Mesoderm	Gm8599
Gm23193	1.81E-12	0.313462897	0.797	0.558	5.46E-08	Mesoderm	Gm23193
Calu	2.95E-12	1.337812809	0.659	0.466	8.91E-08	Mesoderm	Calu
Mex3a	3.34E-12	1.145114804	0.628	0.413	1.01E-07	Mesoderm	Mex3a
Atp5h	3.34E-12	0.940035193	0.835	0.778	1.01E-07	Mesoderm	Atp5h
Sdk2	3.47E-12	1.507972046	0.368	0.178	1.05E-07	Mesoderm	Sdk2
Pja2	3.53E-12	1.443263094	0.441	0.225	1.07E-07	Mesoderm	Pja2
Gm27441	3.57E-12	0.301293886	0.893	0.739	1.08E-07	Mesoderm	Gm27441
Lmna	4.86E-12	1.92649579	0.437	0.241	1.47E-07	Mesoderm	Lmna
Zfp395	4.88E-12	2.144816635	0.314	0.126	1.47E-07	Mesoderm	Zfp395
Epha3	4.92E-12	2.303256515	0.429	0.233	1.49E-07	Mesoderm	Epha3
Gm8355	4.97E-12	0.632309589	0.946	0.905	1.50E-07	Mesoderm	Gm8355
Map1b	5.04E-12	1.428424568	0.716	0.56	1.52E-07	Mesoderm	Map1b
Rhoc	5.15E-12	0.916457918	0.379	0.173	1.55E-07	Mesoderm	Rhoc
Grina	5.48E-12	2.131998791	0.395	0.202	1.65E-07	Mesoderm	Grina
Zfhx3	6.03E-12	1.911622314	0.663	0.535	1.82E-07	Mesoderm	Zfhx3
Colec12	7.24E-12	2.135686245	0.418	0.219	2.19E-07	Mesoderm	Colec12
Tspan7	7.42E-12	2.352819251	0.333	0.152	2.24E-07	Mesoderm	Tspan7
Slc16a2	7.74E-12	2.83865198	0.287	0.113	2.34E-07	Mesoderm	Slc16a2
Runx1t1	9.65E-12	2.023158009	0.398	0.21	2.91E-07	Mesoderm	Runx1t1
Pdzrn3	1.07E-11	2.251146217	0.299	0.118	3.23E-07	Mesoderm	Pdzrn3
Hsp90ab1	1.16E-11	0.499419077	0.992	0.989	3.50E-07	Mesoderm	Hsp90ab1
Ile-tRNA	1.17E-11	0.646273126	0.992	0.995	3.52E-07	Mesoderm	Ile-tRNA
mt-Nd3	1.19E-11	0.741415105	0.904	0.879	3.60E-07	Mesoderm	mt-Nd3
Ndfip1	1.23E-11	1.64733038	0.579	0.4	3.70E-07	Mesoderm	Ndfip1
Rhob	1.26E-11	2.077486847	0.494	0.291	3.79E-07	Mesoderm	Rhob
Ndufa2	1.27E-11	0.900496652	0.851	0.81	3.83E-07	Mesoderm	Ndufa2
Gm3788	1.41E-11	1.093029214	0.82	0.687	4.27E-07	Mesoderm	Gm3788
Serf2	1.66E-11	1.040270469	0.851	0.73	5.00E-07	Mesoderm	Serf2
Zmiz1	1.97E-11	2.043890034	0.487	0.301	5.94E-07	Mesoderm	Zmiz1
Atp5j2	1.99E-11	0.812093045	0.862	0.807	6.01E-07	Mesoderm	Atp5j2
Mir667	2.28E-11	0.589310994	0.299	0.115	6.88E-07	Mesoderm	Mir667
Ddah2	2.53E-11	1.68307053	0.567	0.387	7.65E-07	Mesoderm	Ddah2
Rps24	2.63E-11	0.522096408	0.985	0.977	7.95E-07	Mesoderm	Rps24
Ubb	2.72E-11	0.60779627	0.992	0.939	8.20E-07	Mesoderm	Ubb
Dchs1	2.73E-11	2.066698558	0.372	0.178	8.25E-07	Mesoderm	Dchs1
Gnaz	3.08E-11	0.956303926	0.134	0.371	9.31E-07	Mesoderm	Gnaz
Akr1a1	3.66E-11	1.080353052	0.851	0.827	1.10E-06	Mesoderm	Akr1a1
Gm6210	3.77E-11	0.62078868	0.954	0.876	1.14E-06	Mesoderm	Gm6210
Gnb2	4.33E-11	1.840447333	0.625	0.449	1.31E-06	Mesoderm	Gnb2
Gm14541	5.30E-11	0.821589531	0.655	0.506	1.60E-06	Mesoderm	Gm14541
Fam114a1	5.46E-11	2.86940832	0.31	0.144	1.65E-06	Mesoderm	Fam114a1
Ptov1	5.58E-11	1.572640025	0.736	0.589	1.68E-06	Mesoderm	Ptov1
Gm13493	5.65E-11	0.813077024	0.866	0.833	1.70E-06	Mesoderm	Gm13493
Cys-tRNA	5.68E-11	0.700748841	0.996	0.997	1.72E-06	Mesoderm	Cys-tRNA
Clcn5	6.01E-11	1.897438666	0.418	0.229	1.81E-06	Mesoderm	Clcn5
Gm9512	6.32E-11	0.764449753	0.931	0.837	1.91E-06	Mesoderm	Gm9512
Sox4	7.14E-11	1.254452992	0.602	0.379	2.16E-06	Mesoderm	Sox4
Tcaf1	7.74E-11	1.634237424	0.349	0.161	2.34E-06	Mesoderm	Tcaf1
Cox4i1	8.20E-11	0.887997932	0.843	0.79	2.48E-06	Mesoderm	Cox4i1
Gm28530	9.75E-11	0.868811715	0.739	0.604	2.94E-06	Mesoderm	Gm28530
Atp2b1	1.05E-10	1.369626092	0.732	0.603	3.17E-06	Mesoderm	Atp2b1
Crebbp	1.06E-10	1.396247933	0.778	0.689	3.21E-06	Mesoderm	Crebbp
Gm28438	1.17E-10	0.714537551	0.927	0.897	3.53E-06	Mesoderm	Gm28438
Gpr153	1.21E-10	1.986839691	0.253	0.095	3.64E-06	Mesoderm	Gpr153
Atp5k	1.23E-10	0.771115791	0.877	0.825	3.72E-06	Mesoderm	Atp5k
Erp29	1.30E-10	1.36453635	0.72	0.635	3.91E-06	Mesoderm	Erp29
Plxna2	1.46E-10	2.384212345	0.307	0.14	4.40E-06	Mesoderm	Plxna2
Epb41l3	1.47E-10	2.076541293	0.337	0.16	4.45E-06	Mesoderm	Epb41l3
Itm2c	1.51E-10	1.289553798	0.521	0.336	4.55E-06	Mesoderm	Itm2c
Sulf2	1.72E-10	1.749274013	0.628	0.492	5.20E-06	Mesoderm	Sulf2
Naca	1.74E-10	0.59515295	0.954	0.923	5.26E-06	Mesoderm	Naca
Igdcc4	1.80E-10	2.22048782	0.379	0.195	5.42E-06	Mesoderm	Igdcc4
Pxdn	2.09E-10	1.320300859	0.467	0.27	6.30E-06	Mesoderm	Pxdn
Anxa5	2.31E-10	2.054143047	0.372	0.192	6.97E-06	Mesoderm	Anxa5
Mir703	2.34E-10	0.681271845	0.847	0.732	7.07E-06	Mesoderm	Mir703
Nr3c1	2.65E-10	2.647796266	0.352	0.184	8.00E-06	Mesoderm	Nr3c1
Arid4b	3.34E-10	1.561331155	0.67	0.531	1.01E-05	Mesoderm	Arid4b
Prnp	3.56E-10	1.850734293	0.318	0.144	1.08E-05	Mesoderm	Prnp
Ctsl	3.61E-10	1.21390231	0.732	0.609	1.09E-05	Mesoderm	Ctsl
Flrt3	3.99E-10	1.516050884	0.295	0.127	1.20E-05	Mesoderm	Flrt3
Ier5	4.12E-10	1.884682507	0.352	0.173	1.24E-05	Mesoderm	Ier5
Dync1i2	5.56E-10	1.321200239	0.824	0.785	1.68E-05	Mesoderm	Dync1i2
Psap	6.45E-10	1.414708667	0.636	0.46	1.95E-05	Mesoderm	Psap
2900097C17Rik	6.49E-10	1.332057466	0.67	0.525	1.96E-05	Mesoderm	2900097C17Rik
P4hb	6.51E-10	0.917441249	0.877	0.776	1.97E-05	Mesoderm	P4hb
Lys-tRNA	6.67E-10	0.611483766	1	0.998	2.01E-05	Mesoderm	Lys-tRNA
Nenf	6.78E-10	3.020905757	0.333	0.173	2.05E-05	Mesoderm	Nenf
Gm5905	6.96E-10	0.722114478	0.962	0.943	2.10E-05	Mesoderm	Gm5905
Ube2h	7.73E-10	1.293122547	0.456	0.265	2.33E-05	Mesoderm	Ube2h
Cd81	7.79E-10	1.153975701	0.793	0.693	2.35E-05	Mesoderm	Cd81
Cdk4	7.83E-10	0.822331567	0.854	0.793	2.36E-05	Mesoderm	Cdk4
Gm7285	9.04E-10	0.746881063	0.747	0.649	2.73E-05	Mesoderm	Gm7285
Ttyh3	9.25E-10	1.593509695	0.398	0.212	2.79E-05	Mesoderm	Ttyh3
Cdon	1.38E-09	1.89509432	0.287	0.133	4.18E-05	Mesoderm	Cdon
Idh2	1.44E-09	1.539002328	0.563	0.408	4.34E-05	Mesoderm	Idh2
Rpl9	1.59E-09	0.484859266	0.969	0.965	4.79E-05	Mesoderm	Rpl9
Rpl17	1.64E-09	0.502254391	0.973	0.956	4.95E-05	Mesoderm	Rpl17
Prkar1a	1.64E-09	1.557622948	0.659	0.514	4.95E-05	Mesoderm	Prkar1a
Slit3	2.11E-09	2.03886689	0.295	0.137	6.37E-05	Mesoderm	Slit3
Cltc	2.20E-09	0.918479572	0.797	0.73	6.63E-05	Mesoderm	Cltc
Creb3l2	2.45E-09	1.341043248	0.303	0.138	7.39E-05	Mesoderm	Creb3l2
Gm22402	2.50E-09	0.619045992	0.513	0.304	7.54E-05	Mesoderm	Gm22402
Adamts9	2.56E-09	1.217934889	0.368	0.198	7.73E-05	Mesoderm	Adamts9
Add1	2.87E-09	1.82594865	0.487	0.324	8.65E-05	Mesoderm	Add1
Ndn	3.01E-09	1.322110739	0.372	0.195	9.09E-05	Mesoderm	Ndn
Syne2	3.17E-09	2.398042006	0.41	0.252	9.55E-05	Mesoderm	Syne2
Ergic3	3.37E-09	1.678199378	0.628	0.512	0.000101757	Mesoderm	Ergic3
Tuba1b	3.81E-09	0.653450426	0.939	0.922	0.000115079	Mesoderm	Tuba1b
Ccdc102a	3.87E-09	1.264283283	0.272	0.117	0.00011691	Mesoderm	Ccdc102a
H1f0	3.94E-09	1.982086721	0.372	0.21	0.000118994	Mesoderm	H1f0
9530068E07Rik	4.36E-09	1.55954923	0.456	0.291	0.000131514	Mesoderm	9530068E07Rik
Rpl21	4.49E-09	0.498947793	0.943	0.929	0.000135661	Mesoderm	Rpl21
Efnb1	4.51E-09	1.312277049	0.272	0.115	0.000136027	Mesoderm	Efnb1
Lrp1	4.70E-09	1.713982071	0.556	0.402	0.000141801	Mesoderm	Lrp1
Ece1	5.14E-09	1.575447034	0.529	0.374	0.000155219	Mesoderm	Ece1
Gm9616	6.14E-09	0.8889526	0.866	0.842	0.000185221	Mesoderm	Gm9616
Smad5	6.85E-09	1.754046061	0.391	0.225	0.00020671	Mesoderm	Smad5
Plxnb2	7.10E-09	1.477499178	0.559	0.4	0.000214362	Mesoderm	Plxnb2
Gm10180	7.28E-09	0.575156704	0.889	0.871	0.000219842	Mesoderm	Gm10180
Loxl1	7.36E-09	2.702758763	0.264	0.123	0.000222262	Mesoderm	Loxl1
Ssr3	7.65E-09	1.306699777	0.697	0.592	0.00023093	Mesoderm	Ssr3
Ubc	8.31E-09	1.006237435	0.881	0.851	0.000250727	Mesoderm	Ubc
Sgcb	8.31E-09	3.049199481	0.272	0.127	0.000250977	Mesoderm	Sgcb
7-Sep	8.33E-09	1.181484226	0.751	0.663	0.000251566	Mesoderm	7-Sep
Mettl26	8.39E-09	0.669095739	0.977	0.977	0.00025324	Mesoderm	Mettl26
Myh10	8.53E-09	1.465398816	0.663	0.569	0.000257566	Mesoderm	Myh10
Rpl31-ps9	8.81E-09	0.608376261	0.862	0.767	0.000265883	Mesoderm	Rpl31-ps9
Srek1	8.96E-09	1.797778231	0.655	0.572	0.000270414	Mesoderm	Srek1
Gm19366	9.25E-09	0.843879528	0.709	0.652	0.000279331	Mesoderm	Gm19366
Tiparp	9.33E-09	1.648249233	0.444	0.278	0.000281506	Mesoderm	Tiparp
Bmp1	1.03E-08	1.659135955	0.291	0.137	0.000309519	Mesoderm	Bmp1
Vcan	1.04E-08	1.627873386	0.552	0.388	0.000314993	Mesoderm	Vcan
Itpr1	1.09E-08	0.471893738	0.502	0.745	0.000328371	Mesoderm	Itpr1
Sh3pxd2a	1.22E-08	2.3718718	0.364	0.21	0.000367119	Mesoderm	Sh3pxd2a
Wdr12	1.39E-08	0.339640186	0.575	0.787	0.000418707	Mesoderm	Wdr12
Tsc22d1	1.42E-08	0.958662192	0.724	0.629	0.000427741	Mesoderm	Tsc22d1
Slc52a2	1.45E-08	0.949812156	0.176	0.388	0.000436456	Mesoderm	Slc52a2
Cd63-ps	1.49E-08	2.324504853	0.372	0.206	0.000450572	Mesoderm	Cd63-ps
Efemp2	1.62E-08	1.719514893	0.261	0.115	0.000489998	Mesoderm	Efemp2
Hes1	1.63E-08	1.61066767	0.552	0.402	0.000493366	Mesoderm	Hes1
Ryk	1.65E-08	1.547146455	0.517	0.367	0.000496614	Mesoderm	Ryk
Ankrd17	1.65E-08	1.124075433	0.851	0.828	0.000499568	Mesoderm	Ankrd17
Pip5k1a	1.68E-08	1.778766109	0.49	0.317	0.000506477	Mesoderm	Pip5k1a
Calm2	1.73E-08	0.607314479	0.885	0.871	0.000522891	Mesoderm	Calm2
Chd4	1.90E-08	0.940872706	0.847	0.828	0.000572985	Mesoderm	Chd4
Tenm4	2.02E-08	2.42605859	0.398	0.252	0.000609517	Mesoderm	Tenm4
Zfp423	2.03E-08	0.394615606	0.529	0.344	0.000613778	Mesoderm	Zfp423
Smarca4	2.24E-08	0.87576017	0.851	0.756	0.000676141	Mesoderm	Smarca4
Gm14323	2.29E-08	0.642084605	0.793	0.684	0.000690373	Mesoderm	Gm14323
Pcdh7	2.31E-08	1.518006188	0.291	0.143	0.00069592	Mesoderm	Pcdh7
Net1	2.38E-08	1.529025004	0.513	0.373	0.000717868	Mesoderm	Net1
Fcgr3	2.73E-08	0.439044818	0.966	0.974	0.000823269	Mesoderm	Fcgr3
Ndufa13	2.73E-08	0.633367023	0.854	0.819	0.000823755	Mesoderm	Ndufa13
Arhgap28	2.84E-08	1.6833168	0.33	0.173	0.000857055	Mesoderm	Arhgap28
Gm9493	2.88E-08	0.613835997	0.87	0.788	0.000868422	Mesoderm	Gm9493
Lamb1	2.96E-08	1.333552766	0.64	0.526	0.000892102	Mesoderm	Lamb1
Morf4l1	2.96E-08	0.740044662	0.904	0.828	0.000894376	Mesoderm	Morf4l1
Gabarap	3.21E-08	1.066915087	0.644	0.475	0.000969976	Mesoderm	Gabarap
Capn2	3.42E-08	1.228324383	0.314	0.163	0.001033636	Mesoderm	Capn2
Mir296	4.11E-08	0.782607916	0.517	0.342	0.001239411	Mesoderm	Mir296
Rab2a	4.30E-08	1.083964374	0.705	0.59	0.001298288	Mesoderm	Rab2a
Tspan3	4.34E-08	1.679920007	0.559	0.423	0.00130888	Mesoderm	Tspan3
Rpl31-ps8	4.36E-08	0.449900493	0.931	0.859	0.001316063	Mesoderm	Rpl31-ps8
Gm9794	4.37E-08	0.665806432	0.946	0.931	0.001318823	Mesoderm	Gm9794
Kdm6b	4.37E-08	1.694505406	0.49	0.333	0.001318835	Mesoderm	Kdm6b
Scarf2	4.49E-08	2.28827389	0.28	0.138	0.001354931	Mesoderm	Scarf2
Rpl28	4.49E-08	0.655605468	0.923	0.939	0.001355056	Mesoderm	Rpl28
Hp1bp3	4.93E-08	1.673841101	0.594	0.463	0.001487001	Mesoderm	Hp1bp3
Pbrm1	5.09E-08	1.179072452	0.762	0.755	0.001536226	Mesoderm	Pbrm1
Rpl11	5.21E-08	0.447808532	0.962	0.946	0.001573512	Mesoderm	Rpl11
Zscan20	5.28E-08	0.304215413	0.215	0.383	0.001595319	Mesoderm	Zscan20
Tut4	5.77E-08	1.238083148	0.64	0.514	0.001741997	Mesoderm	Tut4
Tgfb3	5.93E-08	2.559776153	0.276	0.143	0.001790747	Mesoderm	Tgfb3
Lamb2	6.60E-08	1.788601119	0.387	0.236	0.001993677	Mesoderm	Lamb2
Ahnak	6.95E-08	0.980574725	0.724	0.609	0.002098349	Mesoderm	Ahnak
Top1	7.31E-08	0.883938181	0.801	0.729	0.002207087	Mesoderm	Top1
Zfp120	7.74E-08	0.477431812	0.215	0.41	0.002336648	Mesoderm	Zfp120
Smarcc2	7.75E-08	1.699192941	0.398	0.248	0.002339181	Mesoderm	Smarcc2
Ddx39b	8.28E-08	1.140324211	0.736	0.73	0.002500204	Mesoderm	Ddx39b
Itgb1	8.41E-08	0.847140277	0.678	0.554	0.002537143	Mesoderm	Itgb1
Stt3a	8.49E-08	1.368012434	0.663	0.574	0.002561798	Mesoderm	Stt3a
Gm36964	8.80E-08	0.354138477	0.716	0.532	0.002655181	Mesoderm	Gm36964
Cst3	8.86E-08	1.047576151	0.797	0.713	0.002674669	Mesoderm	Cst3
Prdx2	9.58E-08	0.819875266	0.778	0.701	0.002892969	Mesoderm	Prdx2
Gm24276	9.70E-08	0.37031034	0.498	0.316	0.002927093	Mesoderm	Gm24276
Gm10036	9.89E-08	0.395301543	0.935	0.906	0.002983951	Mesoderm	Gm10036
Tle5	1.03E-07	1.362479871	0.448	0.298	0.003105334	Mesoderm	Tle5
Gm15772	1.05E-07	0.568988415	0.946	0.919	0.003179241	Mesoderm	Gm15772
Ddx17	1.14E-07	1.071618256	0.785	0.741	0.003453002	Mesoderm	Ddx17
Anapc5	1.22E-07	1.189266106	0.728	0.666	0.003687203	Mesoderm	Anapc5
Cox6c	1.22E-07	0.683054837	0.805	0.807	0.003691297	Mesoderm	Cox6c
Ndrg2	1.26E-07	2.234881826	0.268	0.138	0.003811773	Mesoderm	Ndrg2
Adam22	1.28E-07	2.472019161	0.31	0.17	0.003876619	Mesoderm	Adam22
Ndufv3	1.30E-07	0.856175168	0.743	0.687	0.003927615	Mesoderm	Ndufv3
Gm15779	1.36E-07	0.447321291	0.295	0.152	0.004090561	Mesoderm	Gm15779
Ltbp1	1.50E-07	2.304040706	0.318	0.181	0.004523337	Mesoderm	Ltbp1
Rps9	1.57E-07	0.378472783	0.981	0.977	0.004748394	Mesoderm	Rps9
F2r	1.58E-07	1.491845367	0.379	0.232	0.004782366	Mesoderm	F2r
Rpl32	1.59E-07	0.488278302	0.935	0.946	0.004797003	Mesoderm	Rpl32
Qpctl	1.61E-07	0.391808751	0.115	0.293	0.004871831	Mesoderm	Qpctl
Flna	1.65E-07	0.703008197	0.847	0.825	0.004988455	Mesoderm	Flna
Gm1821	1.76E-07	0.50090862	0.989	0.94	0.005311492	Mesoderm	Gm1821
Gm26384	1.81E-07	0.642369544	0.831	0.701	0.005476319	Mesoderm	Gm26384
Ipo9	1.91E-07	0.860764725	0.598	0.472	0.005769169	Mesoderm	Ipo9
Gm23787	1.98E-07	0.42856676	0.774	0.552	0.005975369	Mesoderm	Gm23787
Rack1	2.00E-07	0.389040668	0.985	0.983	0.006046495	Mesoderm	Rack1
Fndc3a	2.04E-07	0.83602779	0.663	0.446	0.006167365	Mesoderm	Fndc3a
Itga1	2.15E-07	0.842649977	0.096	0.252	0.006491316	Mesoderm	Itga1
Ccnt2	2.16E-07	0.281817011	0.433	0.658	0.006529085	Mesoderm	Ccnt2
Rps8-ps2	2.20E-07	0.71837223	0.724	0.64	0.006640469	Mesoderm	Rps8-ps2
Rpl10-ps5	2.25E-07	0.533229536	0.923	0.854	0.006796	Mesoderm	Rpl10-ps5
Nrp2	2.30E-07	1.251645218	0.299	0.155	0.006933115	Mesoderm	Nrp2
Nid1	2.36E-07	2.067747865	0.429	0.294	0.007116805	Mesoderm	Nid1
Uba6	2.42E-07	0.482242255	0.475	0.706	0.007294704	Mesoderm	Uba6
Gm12918	2.42E-07	0.506283738	0.966	0.923	0.007299662	Mesoderm	Gm12918
Gm13588	2.43E-07	1.119576721	0.598	0.495	0.007348441	Mesoderm	Gm13588
Ptprg	2.44E-07	1.934680318	0.418	0.278	0.007352915	Mesoderm	Ptprg
Tet3	2.44E-07	1.675309515	0.31	0.167	0.007376274	Mesoderm	Tet3
Smdt1	2.53E-07	1.196920066	0.644	0.549	0.007640869	Mesoderm	Smdt1
Gm3756	2.58E-07	0.794843653	0.778	0.771	0.007772926	Mesoderm	Gm3756
Rian	2.58E-07	0.780260953	0.897	0.862	0.007780004	Mesoderm	Rian
Snx1	2.61E-07	2.394611518	0.326	0.192	0.007870505	Mesoderm	Snx1
Imp4	2.64E-07	0.274326451	0.379	0.612	0.007957807	Mesoderm	Imp4
Impact	2.68E-07	1.034275756	0.686	0.603	0.008091478	Mesoderm	Impact
Rps19-ps1	2.97E-07	0.54853779	0.854	0.859	0.008955476	Mesoderm	Rps19-ps1
Gm8430	3.00E-07	0.407547898	0.939	0.893	0.009068296	Mesoderm	Gm8430
Rbm39	3.05E-07	0.86784182	0.881	0.887	0.009218131	Mesoderm	Rbm39
Pbx1	3.13E-07	0.880778351	0.421	0.259	0.009456756	Mesoderm	Pbx1
Arap1	3.20E-07	2.314590204	0.284	0.152	0.009673088	Mesoderm	Arap1
Sec13	3.32E-07	1.337588297	0.621	0.528	0.010028611	Mesoderm	Sec13
Rpl10	3.44E-07	0.462915511	0.958	0.948	0.010395622	Mesoderm	Rpl10
Kmt2e	3.46E-07	1.349062241	0.571	0.466	0.010446478	Mesoderm	Kmt2e
Gm20570	3.47E-07	0.843731543	0.613	0.469	0.010483371	Mesoderm	Gm20570
Fam168b	3.84E-07	1.553755871	0.498	0.371	0.011577595	Mesoderm	Fam168b
Gm22574	3.89E-07	0.355646469	0.954	0.847	0.01175063	Mesoderm	Gm22574
Gm14438	3.98E-07	0.658363308	0.747	0.658	0.012027076	Mesoderm	Gm14438
Gm10736	4.04E-07	0.351584646	0.927	0.896	0.012189992	Mesoderm	Gm10736
Ormdl3	4.25E-07	1.564246023	0.268	0.14	0.012817845	Mesoderm	Ormdl3
Gm9294	4.26E-07	1.093501456	0.743	0.71	0.012847993	Mesoderm	Gm9294
Ddx50	4.44E-07	1.401721043	0.544	0.423	0.013393479	Mesoderm	Ddx50
Dennd2a	4.57E-07	1.965608104	0.375	0.233	0.013807962	Mesoderm	Dennd2a
Ugp2	4.87E-07	1.879608036	0.307	0.172	0.014703758	Mesoderm	Ugp2
Atrx	4.95E-07	0.564047459	0.858	0.851	0.014940132	Mesoderm	Atrx
Sfpq	4.97E-07	0.773769763	0.877	0.851	0.015003257	Mesoderm	Sfpq
H1f4	4.98E-07	0.362896114	0.72	0.908	0.015032909	Mesoderm	H1f4
Zfp101	5.02E-07	0.762750762	0.782	0.569	0.015163855	Mesoderm	Zfp101
Rpl27-ps1	5.49E-07	0.612093991	0.724	0.62	0.016585821	Mesoderm	Rpl27-ps1
Pdia6	5.71E-07	1.087323663	0.755	0.707	0.017231964	Mesoderm	Pdia6
Rplp2	5.95E-07	0.386127554	0.989	0.965	0.017969996	Mesoderm	Rplp2
H3f3a	5.97E-07	0.595626166	0.935	0.848	0.018021639	Mesoderm	H3f3a
Brwd3	5.98E-07	1.431635197	0.467	0.327	0.018063433	Mesoderm	Brwd3
Clta	5.99E-07	0.709103678	0.797	0.716	0.018076973	Mesoderm	Clta
Gnb1	6.01E-07	0.826818611	0.854	0.833	0.018155449	Mesoderm	Gnb1
Lamp2	6.02E-07	1.389452447	0.398	0.248	0.018164456	Mesoderm	Lamp2
Rps19-ps2	6.11E-07	0.57536243	0.831	0.862	0.018454621	Mesoderm	Rps19-ps2
Gaa	6.22E-07	2.080659663	0.364	0.23	0.018773589	Mesoderm	Gaa
Peg10	6.40E-07	0.802315481	0.824	0.722	0.01930887	Mesoderm	Peg10
Rpl30	6.78E-07	0.794416006	0.847	0.847	0.020453122	Mesoderm	Rpl30
Lsm7	7.13E-07	0.62874964	0.824	0.847	0.02151692	Mesoderm	Lsm7
Rpl10-ps1	7.29E-07	0.506685128	0.908	0.87	0.022014997	Mesoderm	Rpl10-ps1
Raly	7.36E-07	0.988025052	0.732	0.692	0.022217714	Mesoderm	Raly
Prex2	7.53E-07	0.833514372	0.598	0.434	0.022731941	Mesoderm	Prex2
Atraid	7.57E-07	1.496676187	0.352	0.213	0.02285739	Mesoderm	Atraid
Rps18-ps5	7.69E-07	0.764107621	0.931	0.917	0.023225544	Mesoderm	Rps18-ps5
Rcor1	7.86E-07	1.70675733	0.421	0.299	0.023731965	Mesoderm	Rcor1
Gm43182	7.95E-07	0.51100109	0.341	0.184	0.023984113	Mesoderm	Gm43182
Ptprs	8.01E-07	1.930510451	0.667	0.586	0.024165358	Mesoderm	Ptprs
Purb	8.17E-07	1.238844855	0.716	0.667	0.024660939	Mesoderm	Purb
Rps8-ps1	8.43E-07	0.686410744	0.751	0.67	0.025460142	Mesoderm	Rps8-ps1
Snrnp27	8.84E-07	0.952335676	0.69	0.617	0.026690187	Mesoderm	Snrnp27
Cers4	9.09E-07	1.19963358	0.425	0.288	0.02743758	Mesoderm	Cers4
Gm3379	9.37E-07	0.61029293	0.893	0.842	0.028281391	Mesoderm	Gm3379
Rpn2	9.74E-07	1.259159375	0.701	0.67	0.029392661	Mesoderm	Rpn2
App	9.95E-07	1.655867326	0.398	0.258	0.030044495	Mesoderm	App
Tpgs2	1.05E-06	0.305795153	0.421	0.574	0.031657112	Mesoderm	Tpgs2
Copb2	1.08E-06	0.935832459	0.697	0.601	0.032639204	Mesoderm	Copb2
Epha4	1.09E-06	1.602806183	0.441	0.296	0.032839161	Mesoderm	Epha4
Celf4	1.09E-06	0.279585125	0.13	0.294	0.033001421	Mesoderm	Celf4
Wdr59	1.12E-06	0.456916329	0.199	0.376	0.033686413	Mesoderm	Wdr59
Rab14	1.18E-06	1.137405469	0.628	0.512	0.035609853	Mesoderm	Rab14
Rps5	1.19E-06	0.423833639	0.973	0.971	0.036019856	Mesoderm	Rps5
9330162G02Rik	1.20E-06	0.299083499	0.284	0.446	0.036168968	Mesoderm	9330162G02Rik
Ndufa5	1.20E-06	0.931711081	0.705	0.661	0.03624401	Mesoderm	Ndufa5
Rps24-ps3	1.27E-06	0.572123387	0.893	0.86	0.038333571	Mesoderm	Rps24-ps3
Rpl39-ps	1.28E-06	0.638917677	0.782	0.721	0.038582643	Mesoderm	Rpl39-ps
Phkg1	1.30E-06	0.830306203	0.119	0.27	0.039096936	Mesoderm	Phkg1
Rps14	1.34E-06	0.301476668	1	0.992	0.040553967	Mesoderm	Rps14
Gm7172	1.36E-06	0.950627546	0.739	0.646	0.040922683	Mesoderm	Gm7172
Birc5	1.37E-06	0.356086709	0.471	0.744	0.041210022	Mesoderm	Birc5
H19	1.38E-06	2.043787216	0.268	0.144	0.041515135	Mesoderm	H19
n-R5s93	1.55E-06	0.720474494	0.238	0.396	0.046901991	Mesoderm	n-R5s93
Mir99ahg	1.56E-06	1.637550244	0.218	0.417	0.047208668	Mesoderm	Mir99ahg
Atp5g3	1.61E-06	0.718704587	0.835	0.807	0.048523721	Mesoderm	Atp5g3
Rps15a	1.68E-06	0.426198353	0.923	0.931	0.05083663	Mesoderm	Rps15a
Ikbip	1.69E-06	1.868344381	0.368	0.244	0.050993008	Mesoderm	Ikbip
Cherp	1.73E-06	0.490104457	0.314	0.529	0.052293863	Mesoderm	Cherp
Pbx3	1.74E-06	1.463426553	0.303	0.176	0.052513652	Mesoderm	Pbx3
Amer1	1.80E-06	2.406120737	0.349	0.224	0.054216767	Mesoderm	Amer1
Rpl7a	1.85E-06	0.376717274	0.981	0.946	0.055988571	Mesoderm	Rpl7a
Hnrnpa2b1	1.89E-06	0.328305203	0.977	0.954	0.057061633	Mesoderm	Hnrnpa2b1
Ctnna1	1.92E-06	0.844357158	0.77	0.764	0.057925424	Mesoderm	Ctnna1
Atg7	1.92E-06	0.479727552	0.307	0.482	0.058054479	Mesoderm	Atg7
Gm20900	1.94E-06	0.485568619	0.828	0.793	0.058551317	Mesoderm	Gm20900
Gm6472	1.99E-06	0.479556294	0.912	0.834	0.060099546	Mesoderm	Gm6472
Gm15500	2.06E-06	0.584210304	0.943	0.942	0.06208321	Mesoderm	Gm15500
Smtnl2	2.14E-06	1.348302894	0.387	0.252	0.06456204	Mesoderm	Smtnl2
Neurl1b	2.19E-06	0.464343188	0.119	0.261	0.066197742	Mesoderm	Neurl1b
Pkdcc	2.24E-06	2.121834624	0.341	0.224	0.06751781	Mesoderm	Pkdcc
Tns1	2.24E-06	1.539230897	0.421	0.285	0.067600104	Mesoderm	Tns1
Lpp	2.28E-06	1.466865116	0.556	0.483	0.068837122	Mesoderm	Lpp
Copa	2.30E-06	1.292733062	0.552	0.429	0.069544207	Mesoderm	Copa
Rpl41	2.41E-06	0.374228039	1	0.989	0.072704588	Mesoderm	Rpl41
Prkd3	2.49E-06	1.254278761	0.479	0.344	0.075278308	Mesoderm	Prkd3
Gm14414	2.87E-06	0.572677966	0.759	0.663	0.086706824	Mesoderm	Gm14414
Itgb5	2.95E-06	1.570433984	0.36	0.225	0.089030681	Mesoderm	Itgb5
Saraf	2.99E-06	1.452084264	0.352	0.221	0.090294963	Mesoderm	Saraf
Golga2	3.15E-06	1.751488526	0.326	0.198	0.095013105	Mesoderm	Golga2
Rps11-ps1	3.32E-06	0.84950736	0.789	0.693	0.100309177	Mesoderm	Rps11-ps1
Ndufc1	3.34E-06	0.54530285	0.801	0.825	0.100899893	Mesoderm	Ndufc1
Fosl2	3.36E-06	2.704727142	0.33	0.227	0.10144965	Mesoderm	Fosl2
Gm49161	3.54E-06	0.252541725	0.736	0.566	0.106881799	Mesoderm	Gm49161
Kdelr1	3.66E-06	1.216008136	0.421	0.299	0.11045179	Mesoderm	Kdelr1
Gnaq	3.86E-06	1.346684221	0.349	0.212	0.116570749	Mesoderm	Gnaq
Gm6252	3.90E-06	0.633954377	0.843	0.798	0.117818436	Mesoderm	Gm6252
Cdca8	3.95E-06	0.400555978	0.49	0.718	0.11918079	Mesoderm	Cdca8
Rbfox2	4.12E-06	0.962131316	0.571	0.443	0.124276358	Mesoderm	Rbfox2
Aldoa	4.13E-06	0.748227556	0.874	0.877	0.124788214	Mesoderm	Aldoa
Eef1g	4.27E-06	0.37223568	0.969	0.948	0.129008484	Mesoderm	Eef1g
St3gal2	4.41E-06	1.814626972	0.303	0.184	0.133197027	Mesoderm	St3gal2
Ankrd11	4.60E-06	0.859965247	0.801	0.753	0.138727108	Mesoderm	Ankrd11
Rpl31	4.60E-06	0.336994408	0.989	0.96	0.138755318	Mesoderm	Rpl31
Serinc1	4.67E-06	1.277138671	0.502	0.397	0.141063731	Mesoderm	Serinc1
Gm3362	4.75E-06	0.407744058	0.877	0.857	0.143455658	Mesoderm	Gm3362
Ago2	4.85E-06	0.994401167	0.648	0.572	0.146353949	Mesoderm	Ago2
Ndufb4	4.90E-06	0.744781865	0.716	0.695	0.147997145	Mesoderm	Ndufb4
Acat1	5.00E-06	2.332492751	0.322	0.207	0.150848482	Mesoderm	Acat1
Gm3226	5.02E-06	0.598239106	0.858	0.857	0.151591597	Mesoderm	Gm3226
Sh3bgrl	5.31E-06	1.266932102	0.295	0.167	0.160190257	Mesoderm	Sh3bgrl
Eln	5.55E-06	1.514716863	0.218	0.371	0.167633771	Mesoderm	Eln
Zfand3	5.67E-06	1.368602866	0.387	0.252	0.171214367	Mesoderm	Zfand3
Ewsr1	5.84E-06	0.407238082	0.801	0.752	0.176174724	Mesoderm	Ewsr1
Thra	5.95E-06	2.333898368	0.318	0.193	0.179624681	Mesoderm	Thra
Rpl14	5.95E-06	0.408145799	0.958	0.946	0.179740112	Mesoderm	Rpl14
Tle3	6.26E-06	1.448734708	0.444	0.342	0.188976433	Mesoderm	Tle3
Fabp5	6.31E-06	1.815706529	0.51	0.422	0.190409113	Mesoderm	Fabp5
Atp6v0c	6.32E-06	0.95155402	0.728	0.655	0.190764262	Mesoderm	Atp6v0c
Gm8292	6.38E-06	0.778769485	0.724	0.644	0.192682473	Mesoderm	Gm8292
Tgfbr3	6.41E-06	1.552592697	0.464	0.348	0.193414212	Mesoderm	Tgfbr3
Ctdsp2	6.68E-06	1.116590326	0.494	0.36	0.201628213	Mesoderm	Ctdsp2
Gng5	6.71E-06	0.661442477	0.793	0.755	0.202451903	Mesoderm	Gng5
Atp5j	6.73E-06	0.52853994	0.916	0.946	0.203017634	Mesoderm	Atp5j
Meis2	6.73E-06	1.475618987	0.287	0.173	0.20303804	Mesoderm	Meis2
Gm15710	6.74E-06	0.485821202	0.958	0.891	0.203540684	Mesoderm	Gm15710
Rpl8	6.79E-06	0.361880175	0.989	0.985	0.205079959	Mesoderm	Rpl8
Hnrnph2	6.85E-06	0.494052428	0.398	0.632	0.206900776	Mesoderm	Hnrnph2
Nisch	6.90E-06	0.883870212	0.77	0.693	0.208411315	Mesoderm	Nisch
Arhgef25	7.14E-06	1.24300138	0.391	0.262	0.215550925	Mesoderm	Arhgef25
Spag7	7.34E-06	1.335999242	0.506	0.399	0.221684365	Mesoderm	Spag7
Bptf	7.36E-06	0.781422773	0.82	0.793	0.222190802	Mesoderm	Bptf
AF357428	7.42E-06	0.91516229	0.567	0.385	0.223856578	Mesoderm	AF357428
Rpl12	8.75E-06	0.38628674	0.935	0.969	0.264037724	Mesoderm	Rpl12
Oaz1	8.81E-06	0.541086953	0.874	0.874	0.266054288	Mesoderm	Oaz1
Rpl26	8.86E-06	0.303286223	0.989	0.974	0.267408448	Mesoderm	Rpl26
Tnrc6a	9.36E-06	0.871230256	0.674	0.609	0.282456798	Mesoderm	Tnrc6a
Pfdn5	9.64E-06	0.975030607	0.713	0.63	0.290906663	Mesoderm	Pfdn5
Galk2	9.66E-06	1.139689158	0.33	0.514	0.291494697	Mesoderm	Galk2
Usp47	9.83E-06	1.167477445	0.506	0.403	0.296587091	Mesoderm	Usp47
Rpl10-ps3	1.01E-05	0.478832913	0.931	0.899	0.304606613	Mesoderm	Rpl10-ps3
Rpl34-ps2	1.02E-05	0.816308147	0.732	0.632	0.308742198	Mesoderm	Rpl34-ps2
Pofut2	1.03E-05	1.268102947	0.395	0.267	0.311698993	Mesoderm	Pofut2
Srd5a3	1.04E-05	0.785683118	0.157	0.307	0.313906777	Mesoderm	Srd5a3
Gm10154	1.11E-05	0.625113174	0.843	0.775	0.335335282	Mesoderm	Gm10154
Csnk1a1	1.12E-05	0.898103459	0.812	0.77	0.337182779	Mesoderm	Csnk1a1
Ctsb	1.18E-05	1.823970811	0.49	0.391	0.355981169	Mesoderm	Ctsb
Eif4h	1.19E-05	0.758408379	0.805	0.827	0.357827725	Mesoderm	Eif4h
Bag3	1.19E-05	1.586429058	0.402	0.281	0.358102623	Mesoderm	Bag3
Pds5b	1.25E-05	1.130568461	0.559	0.459	0.376301933	Mesoderm	Pds5b
Lztr1	1.25E-05	1.91785549	0.322	0.215	0.377718683	Mesoderm	Lztr1
Gm11878	1.33E-05	0.578030392	0.797	0.793	0.401748414	Mesoderm	Gm11878
Atf4	1.38E-05	1.036928245	0.602	0.494	0.415089866	Mesoderm	Atf4
Elob	1.39E-05	0.373975943	0.893	0.903	0.418832936	Mesoderm	Elob
Rpl13-ps3	1.40E-05	0.484239789	0.95	0.879	0.423827761	Mesoderm	Rpl13-ps3
Cox5b	1.44E-05	0.817320886	0.793	0.787	0.435328115	Mesoderm	Cox5b
Tpt1-ps5	1.45E-05	1.029672271	0.693	0.546	0.438810553	Mesoderm	Tpt1-ps5
Rpl31-ps12	1.46E-05	0.533181648	0.747	0.689	0.439280004	Mesoderm	Rpl31-ps12
Gm12816	1.48E-05	0.5704329	0.812	0.788	0.44541907	Mesoderm	Gm12816
Gm43841	1.59E-05	0.750543703	0.33	0.213	0.478647049	Mesoderm	Gm43841
Sar1a	1.61E-05	1.374520821	0.613	0.544	0.487152675	Mesoderm	Sar1a
Flnc	1.62E-05	1.338806806	0.383	0.256	0.488124333	Mesoderm	Flnc
Dock11	1.69E-05	1.968609172	0.383	0.268	0.511237786	Mesoderm	Dock11
Gm11527	1.71E-05	0.7066916	0.893	0.791	0.515321075	Mesoderm	Gm11527
Sema4a	1.74E-05	1.099579752	0.628	0.42	0.526702559	Mesoderm	Sema4a
Baz1b	1.76E-05	1.334172342	0.678	0.618	0.530101119	Mesoderm	Baz1b
Yipf5	1.76E-05	1.74859617	0.46	0.36	0.531931079	Mesoderm	Yipf5
Rpl10-ps6	1.80E-05	0.41944674	0.9	0.87	0.544560084	Mesoderm	Rpl10-ps6
Arcn1	1.86E-05	0.930353271	0.732	0.643	0.560079613	Mesoderm	Arcn1
Usp29	1.90E-05	0.950629109	0.257	0.143	0.574565835	Mesoderm	Usp29
Gm11759	1.93E-05	0.363072677	0.402	0.261	0.582609003	Mesoderm	Gm11759
Rpl21-ps8	1.93E-05	0.589936436	0.759	0.647	0.583707193	Mesoderm	Rpl21-ps8
Tmed5	1.94E-05	0.417123033	0.303	0.509	0.586948299	Mesoderm	Tmed5
Rps8-ps4	2.07E-05	0.664890502	0.644	0.497	0.623935871	Mesoderm	Rps8-ps4
Gm25541	2.07E-05	0.303375025	0.969	0.939	0.625616059	Mesoderm	Gm25541
Rpl17-ps8	2.07E-05	0.505838396	0.831	0.761	0.625680401	Mesoderm	Rpl17-ps8
Smad3	2.20E-05	2.14092485	0.253	0.152	0.663953802	Mesoderm	Smad3
Lypla1	2.25E-05	1.252828643	0.207	0.379	0.678082894	Mesoderm	Lypla1
Socs3	2.29E-05	1.895286698	0.33	0.215	0.689917795	Mesoderm	Socs3
Oat	2.37E-05	1.21373258	0.467	0.34	0.714165139	Mesoderm	Oat
Rps3	2.39E-05	0.314249964	0.973	0.969	0.721771399	Mesoderm	Rps3
Gm11478	2.39E-05	0.582136155	0.966	0.946	0.722241113	Mesoderm	Gm11478
Mir382	2.42E-05	0.888389481	0.398	0.264	0.731253185	Mesoderm	Mir382
Tenm3	2.43E-05	1.616168677	0.36	0.242	0.733548413	Mesoderm	Tenm3
Polg	2.46E-05	1.771983483	0.276	0.452	0.741265066	Mesoderm	Polg
Sertad4	2.63E-05	1.550937013	0.287	0.179	0.793831964	Mesoderm	Sertad4
Arl1	2.71E-05	1.502844348	0.498	0.408	0.819347476	Mesoderm	Arl1
Acot7	2.73E-05	1.926645939	0.383	0.278	0.824021332	Mesoderm	Acot7
Cdc42	2.79E-05	0.903179568	0.739	0.681	0.842149185	Mesoderm	Cdc42
Sfr1	2.81E-05	0.780681912	0.785	0.71	0.847874576	Mesoderm	Sfr1
Hsbp1	2.91E-05	0.978288424	0.697	0.658	0.878402469	Mesoderm	Hsbp1
Gsr	2.99E-05	0.269835889	0.261	0.457	0.901512813	Mesoderm	Gsr
Ip6k2	3.03E-05	1.872514882	0.261	0.152	0.914312563	Mesoderm	Ip6k2
Atp5md	3.06E-05	0.480762384	0.785	0.804	0.923634361	Mesoderm	Atp5md
Slc6a6	3.08E-05	1.197979504	0.586	0.515	0.93066242	Mesoderm	Slc6a6
Gm10282	3.09E-05	0.503542183	0.874	0.801	0.931944858	Mesoderm	Gm10282
Gm6977	3.11E-05	2.112323129	0.383	0.256	0.937706021	Mesoderm	Gm6977
Selenow	3.11E-05	0.879011971	0.625	0.572	0.939077677	Mesoderm	Selenow
Hnrnpd	3.15E-05	0.793931055	0.751	0.768	0.951751118	Mesoderm	Hnrnpd
Tshz1	3.29E-05	1.763962245	0.326	0.222	0.993666417	Mesoderm	Tshz1
Ppig	3.31E-05	0.697980345	0.739	0.687	0.998388666	Mesoderm	Ppig
Nr2f2	3.32E-05	1.753924046	0.264	0.153	1	Mesoderm	Nr2f2
Trim44	3.39E-05	1.027432332	0.444	0.322	1	Mesoderm	Trim44
Scarb2	3.40E-05	1.712796384	0.333	0.227	1	Mesoderm	Scarb2
Fzd2	3.44E-05	1.525551722	0.402	0.281	1	Mesoderm	Fzd2
Trip11	3.62E-05	1.489063018	0.33	0.215	1	Mesoderm	Trip11
Gm24863	3.63E-05	0.728825537	0.64	0.509	1	Mesoderm	Gm24863
Macroh2a1	3.77E-05	1.082045172	0.552	0.446	1	Mesoderm	Macroh2a1
Slc25a3	3.78E-05	0.603826568	0.862	0.888	1	Mesoderm	Slc25a3
Armcx2	3.79E-05	1.44473716	0.379	0.275	1	Mesoderm	Armcx2
Plod3	3.80E-05	0.946053271	0.345	0.227	1	Mesoderm	Plod3
Spty2d1	3.92E-05	1.906590633	0.261	0.155	1	Mesoderm	Spty2d1
Uqcrh	3.94E-05	0.57041042	0.789	0.747	1	Mesoderm	Uqcrh
Gm10288	4.04E-05	0.487282619	0.866	0.856	1	Mesoderm	Gm10288
Rc3h2	4.04E-05	1.556576946	0.398	0.604	1	Mesoderm	Rc3h2
Hexa	4.05E-05	2.024692246	0.379	0.276	1	Mesoderm	Hexa
Prdx4	4.26E-05	1.443986888	0.556	0.488	1	Mesoderm	Prdx4
Htt	4.32E-05	0.535004658	0.203	0.377	1	Mesoderm	Htt
Rpl5	4.37E-05	0.325420598	0.981	0.982	1	Mesoderm	Rpl5
Pex1	4.44E-05	0.371833045	0.142	0.276	1	Mesoderm	Pex1
Grik3	4.50E-05	0.587310349	0.142	0.275	1	Mesoderm	Grik3
Ftsj1	4.63E-05	0.411587622	0.169	0.327	1	Mesoderm	Ftsj1
Capzb	4.66E-05	0.832924471	0.743	0.706	1	Mesoderm	Capzb
Cdk8	4.70E-05	0.482011708	0.284	0.46	1	Mesoderm	Cdk8
Romo1	4.77E-05	0.463108761	0.69	0.638	1	Mesoderm	Romo1
Ndufb4c	4.88E-05	0.739953363	0.686	0.644	1	Mesoderm	Ndufb4c
Evl	4.88E-05	1.437823544	0.349	0.236	1	Mesoderm	Evl
Gnai2	4.93E-05	0.879855263	0.785	0.767	1	Mesoderm	Gnai2
Akt1	5.14E-05	1.654295914	0.567	0.508	1	Mesoderm	Akt1
Erlec1	5.19E-05	1.266730703	0.326	0.207	1	Mesoderm	Erlec1
Gm6863	5.20E-05	0.74092431	0.851	0.767	1	Mesoderm	Gm6863
Thoc2	5.26E-05	1.145903041	0.644	0.613	1	Mesoderm	Thoc2
Eva1b	5.41E-05	1.259561981	0.341	0.233	1	Mesoderm	Eva1b
Gm6681	5.43E-05	0.52880943	0.613	0.503	1	Mesoderm	Gm6681
Gm5075	5.58E-05	0.917886118	0.69	0.672	1	Mesoderm	Gm5075
Rps13-ps1	5.67E-05	0.433157138	0.831	0.839	1	Mesoderm	Rps13-ps1
Sfmbt2	5.75E-05	0.319442814	0.172	0.316	1	Mesoderm	Sfmbt2
Ccn1	5.84E-05	1.476546243	0.479	0.387	1	Mesoderm	Ccn1
Clasp1	5.93E-05	0.633149119	0.831	0.81	1	Mesoderm	Clasp1
Pttg1ip	6.09E-05	1.595511825	0.36	0.256	1	Mesoderm	Pttg1ip
Gm5805	6.37E-05	0.513545285	0.858	0.853	1	Mesoderm	Gm5805
Arhgef40	6.43E-05	1.74918233	0.552	0.457	1	Mesoderm	Arhgef40
Ppp1r12a	6.61E-05	1.158409164	0.609	0.531	1	Mesoderm	Ppp1r12a
Gm10335	6.71E-05	0.408920571	0.885	0.89	1	Mesoderm	Gm10335
Mtmr6	6.95E-05	0.526063121	0.134	0.267	1	Mesoderm	Mtmr6
Bcat1	7.12E-05	0.257769613	0.318	0.515	1	Mesoderm	Bcat1
Dipk2a	7.17E-05	1.93493839	0.337	0.235	1	Mesoderm	Dipk2a
Ubxn4	7.26E-05	1.364637412	0.586	0.502	1	Mesoderm	Ubxn4
Cklf	7.29E-05	0.410259565	0.207	0.356	1	Mesoderm	Cklf
Speg	7.75E-05	1.977844031	0.414	0.311	1	Mesoderm	Speg
Hist1h2al	7.84E-05	0.443334348	0.582	0.768	1	Mesoderm	Hist1h2al
Gas7	7.94E-05	0.868370072	0.218	0.373	1	Mesoderm	Gas7
Nfat5	8.17E-05	0.915720029	0.418	0.307	1	Mesoderm	Nfat5
Ski	8.29E-05	1.496577792	0.559	0.44	1	Mesoderm	Ski
Ank2	8.29E-05	0.435426929	0.169	0.302	1	Mesoderm	Ank2
Tcf12	8.41E-05	1.32922575	0.345	0.239	1	Mesoderm	Tcf12
Cbx5	8.55E-05	0.930234434	0.759	0.759	1	Mesoderm	Cbx5
Arf4	8.58E-05	0.938705784	0.605	0.506	1	Mesoderm	Arf4
Gm5560	8.85E-05	0.336862169	0.146	0.279	1	Mesoderm	Gm5560
Itgav	9.01E-05	1.760960791	0.341	0.236	1	Mesoderm	Itgav
Ube2d3	9.19E-05	0.640875241	0.812	0.796	1	Mesoderm	Ube2d3
Rpl35a	9.34E-05	0.358546896	0.962	0.933	1	Mesoderm	Rpl35a
Rpl35a-ps2	9.42E-05	0.634222696	0.747	0.661	1	Mesoderm	Rpl35a-ps2
Stox2	9.42E-05	1.298630044	0.192	0.342	1	Mesoderm	Stox2
Gm15459	9.58E-05	0.385206266	0.981	0.934	1	Mesoderm	Gm15459
Dop1a	9.63E-05	0.51192309	0.13	0.252	1	Mesoderm	Dop1a
Ndufa7	9.65E-05	0.440144531	0.854	0.896	1	Mesoderm	Ndufa7
Gdi1	9.79E-05	1.115296164	0.556	0.436	1	Mesoderm	Gdi1
Spcs1	9.82E-05	1.313999194	0.644	0.534	1	Mesoderm	Spcs1
Eef1b2	9.89E-05	0.334990561	0.935	0.933	1	Mesoderm	Eef1b2
Col18a1	9.94E-05	1.19034168	0.728	0.69	1	Mesoderm	Col18a1
Rps3a2	0.000104969	0.473045894	0.954	0.926	1	Mesoderm	Rps3a2
Ndufa3	0.000105784	0.72462042	0.705	0.684	1	Mesoderm	Ndufa3
Rnd3	0.000108507	1.662295886	0.379	0.285	1	Mesoderm	Rnd3
Pfn1	0.000115066	0.382060186	0.897	0.917	1	Mesoderm	Pfn1
Slc6a8	0.000121504	0.318498531	0.314	0.495	1	Mesoderm	Slc6a8
Btf3	0.000121616	0.511013685	0.82	0.807	1	Mesoderm	Btf3
Rpl35a-ps3	0.00012433	0.615122119	0.736	0.667	1	Mesoderm	Rpl35a-ps3
Ubap1	0.000124366	0.502651823	0.284	0.46	1	Mesoderm	Ubap1
Myl12a	0.00012618	0.784272586	0.69	0.663	1	Mesoderm	Myl12a
Oxct1	0.000126352	1.445085277	0.414	0.305	1	Mesoderm	Oxct1
Cotl1	0.000126574	1.321635287	0.295	0.19	1	Mesoderm	Cotl1
Ppp3ca	0.000127226	1.287405075	0.41	0.298	1	Mesoderm	Ppp3ca
Ddb1	0.000129421	0.601742341	0.816	0.836	1	Mesoderm	Ddb1
Asxl2	0.00012979	0.290782637	0.464	0.667	1	Mesoderm	Asxl2
Myl6	0.000130759	0.370524027	0.904	0.902	1	Mesoderm	Myl6
Ugdh	0.000131248	1.499573106	0.307	0.202	1	Mesoderm	Ugdh
Eif3h	0.000134238	0.685395671	0.816	0.793	1	Mesoderm	Eif3h
Atp5b	0.000134731	0.459054214	0.904	0.917	1	Mesoderm	Atp5b
Hnrnpc	0.000135808	0.638866762	0.824	0.831	1	Mesoderm	Hnrnpc
Acta2	0.000135965	0.745279015	0.264	0.161	1	Mesoderm	Acta2
Dnaja1	0.000138022	0.502164742	0.789	0.759	1	Mesoderm	Dnaja1
Pcm1	0.00014117	1.086981463	0.605	0.544	1	Mesoderm	Pcm1
Plekha5	0.00014164	1.888161917	0.418	0.333	1	Mesoderm	Plekha5
Rpl35a-ps4	0.000144252	0.602109883	0.724	0.637	1	Mesoderm	Rpl35a-ps4
Adk	0.000145848	0.255549205	0.33	0.502	1	Mesoderm	Adk
Dennd5b	0.000146616	0.365628937	0.245	0.371	1	Mesoderm	Dennd5b
Prkaca	0.000146871	1.705853186	0.337	0.236	1	Mesoderm	Prkaca
Acin1	0.000148563	1.060183741	0.693	0.689	1	Mesoderm	Acin1
Kidins220	0.000148733	0.958504629	0.287	0.184	1	Mesoderm	Kidins220
Dbn1	0.000148939	0.91906528	0.326	0.218	1	Mesoderm	Dbn1
Surf4	0.000150521	1.187709639	0.529	0.429	1	Mesoderm	Surf4
Hspa9	0.000150972	0.620208533	0.782	0.775	1	Mesoderm	Hspa9
Nr4a1	0.000152154	1.386800373	0.276	0.184	1	Mesoderm	Nr4a1
Rbm25	0.000152851	0.56637102	0.893	0.934	1	Mesoderm	Rbm25
Gm7232	0.000155089	0.521673018	0.697	0.643	1	Mesoderm	Gm7232
Chchd2	0.000155896	0.505610208	0.858	0.833	1	Mesoderm	Chchd2
Slit2	0.000162662	1.333108743	0.356	0.264	1	Mesoderm	Slit2
Utp11	0.000164148	0.409946846	0.548	0.744	1	Mesoderm	Utp11
Tmed2	0.000165495	0.410871258	0.674	0.577	1	Mesoderm	Tmed2
Pak2	0.000165938	0.555167212	0.536	0.747	1	Mesoderm	Pak2
Amotl1	0.000170099	0.789904386	0.352	0.239	1	Mesoderm	Amotl1
Hspa8	0.00017229	0.344244597	0.985	0.966	1	Mesoderm	Hspa8
Sf3b1	0.000176511	0.582881336	0.793	0.764	1	Mesoderm	Sf3b1
Thoc1	0.000177587	0.353522003	0.218	0.379	1	Mesoderm	Thoc1
Gm48909	0.000180396	0.493517938	0.797	0.798	1	Mesoderm	Gm48909
Rpl17-ps3	0.00018187	0.387475686	0.839	0.765	1	Mesoderm	Rpl17-ps3
Map11	0.000182091	0.277926498	0.149	0.275	1	Mesoderm	Map11
Eprs	0.000182676	0.558701313	0.82	0.799	1	Mesoderm	Eprs
Srsf11	0.000183695	0.992476981	0.747	0.747	1	Mesoderm	Srsf11
Hdlbp	0.000187096	0.925927072	0.739	0.686	1	Mesoderm	Hdlbp
Wnk1	0.00019112	1.021907676	0.778	0.755	1	Mesoderm	Wnk1
Ccdc9	0.000195636	0.271965991	0.395	0.512	1	Mesoderm	Ccdc9
Pml	0.000198488	0.670508816	0.284	0.492	1	Mesoderm	Pml
Lpar1	0.000202371	1.575895278	0.264	0.17	1	Mesoderm	Lpar1
Gm2308	0.000206804	0.363125443	0.356	0.227	1	Mesoderm	Gm2308
Dynlt1c	0.000207583	0.603940993	0.743	0.71	1	Mesoderm	Dynlt1c
Jund	0.000208507	1.125645075	0.506	0.406	1	Mesoderm	Jund
Erbin	0.000212012	0.666699022	0.257	0.155	1	Mesoderm	Erbin
Ankrd50	0.000213665	1.144889918	0.287	0.178	1	Mesoderm	Ankrd50
Hnrnpk	0.000222753	0.291321489	0.893	0.853	1	Mesoderm	Hnrnpk
Gm47283	0.000223417	0.60905233	0.808	0.882	1	Mesoderm	Gm47283
Pcbp1	0.000224112	0.699347195	0.793	0.825	1	Mesoderm	Pcbp1
Dhps	0.000224126	0.317305532	0.169	0.304	1	Mesoderm	Dhps
Asp-tRNA	0.000229484	0.351421113	0.992	0.997	1	Mesoderm	Asp-tRNA
Tmem109	0.000236055	1.290336884	0.257	0.161	1	Mesoderm	Tmem109
Fbln1	0.000236501	1.863345905	0.368	0.279	1	Mesoderm	Fbln1
Ddx3x	0.000239846	0.530148245	0.82	0.787	1	Mesoderm	Ddx3x
Grin2d	0.000240602	2.216986347	0.161	0.293	1	Mesoderm	Grin2d
Mon2	0.000241742	0.777103916	0.41	0.314	1	Mesoderm	Mon2
Serinc3	0.000244264	1.140192688	0.395	0.302	1	Mesoderm	Serinc3
Acy1	0.000244859	0.285998864	0.257	0.391	1	Mesoderm	Acy1
Rpl30-ps1	0.000245423	0.761680554	0.693	0.679	1	Mesoderm	Rpl30-ps1
Afap1	0.000245554	1.301836605	0.276	0.176	1	Mesoderm	Afap1
Pabpn1	0.000246568	0.302121812	0.379	0.523	1	Mesoderm	Pabpn1
Atxn7	0.00024768	0.746146296	0.138	0.253	1	Mesoderm	Atxn7
Bod1l	0.000248573	0.872102047	0.651	0.597	1	Mesoderm	Bod1l
Aamp	0.000251029	1.256936839	0.651	0.618	1	Mesoderm	Aamp
Wdr76	0.000254437	0.46377556	0.18	0.325	1	Mesoderm	Wdr76
Rnf122	0.000255332	0.25512603	0.161	0.271	1	Mesoderm	Rnf122
Ccdc88a	0.000262364	0.254777044	0.429	0.615	1	Mesoderm	Ccdc88a
Gm4613	0.000265181	1.097007737	0.632	0.59	1	Mesoderm	Gm4613
Sec62	0.000265666	0.886486185	0.609	0.544	1	Mesoderm	Sec62
Lrp6	0.000267005	1.548761805	0.49	0.411	1	Mesoderm	Lrp6
Dennd1b	0.000268723	0.414959618	0.146	0.267	1	Mesoderm	Dennd1b
Ripor1	0.000273514	2.360844428	0.326	0.239	1	Mesoderm	Ripor1
Nono	0.000275683	0.646854158	0.774	0.761	1	Mesoderm	Nono
Rida	0.000276601	0.873067274	0.203	0.34	1	Mesoderm	Rida
Crtap	0.000278881	1.921657827	0.414	0.339	1	Mesoderm	Crtap
Rsrp1	0.000286493	0.780726407	0.72	0.713	1	Mesoderm	Rsrp1
Tfap2c	0.000289292	0.784694563	0.149	0.284	1	Mesoderm	Tfap2c
Klhl5	0.000295396	0.468613	0.165	0.278	1	Mesoderm	Klhl5
Limk2	0.000300137	0.656387721	0.253	0.403	1	Mesoderm	Limk2
Hnrnpm	0.000303412	0.609737139	0.812	0.791	1	Mesoderm	Hnrnpm
Arf1	0.000306687	0.721405193	0.782	0.765	1	Mesoderm	Arf1
Prpf19	0.00030803	1.260290549	0.628	0.574	1	Mesoderm	Prpf19
Ephb2	0.000311584	2.117127731	0.28	0.184	1	Mesoderm	Ephb2
Eif3a	0.000311805	0.365584656	0.893	0.874	1	Mesoderm	Eif3a
Tpm1	0.000314023	0.512108936	0.778	0.771	1	Mesoderm	Tpm1
Cox6b1	0.000315511	0.520657492	0.797	0.784	1	Mesoderm	Cox6b1
Cpt1a	0.000315672	1.902216336	0.33	0.238	1	Mesoderm	Cpt1a
Rps16	0.000316729	0.342127013	0.954	0.959	1	Mesoderm	Rps16
Pdcd4	0.000317527	1.8680873	0.375	0.285	1	Mesoderm	Pdcd4
Gli3	0.000320723	0.887809584	0.333	0.23	1	Mesoderm	Gli3
Ccs	0.00032148	0.695469464	0.402	0.537	1	Mesoderm	Ccs
Rhou	0.000324124	0.979535517	0.337	0.232	1	Mesoderm	Rhou
Ctbp1	0.000326977	0.757543386	0.498	0.41	1	Mesoderm	Ctbp1
Yif1b	0.000328289	0.274737071	0.169	0.299	1	Mesoderm	Yif1b
N4bp2l2	0.00032995	0.486500188	0.51	0.698	1	Mesoderm	N4bp2l2
Hnrnph1	0.000330703	0.548502942	0.87	0.808	1	Mesoderm	Hnrnph1
Rpl9-ps6	0.000332275	0.358782079	0.889	0.87	1	Mesoderm	Rpl9-ps6
Aff4	0.000341194	1.060125545	0.732	0.69	1	Mesoderm	Aff4
Ttn	0.000345401	0.312010024	0.287	0.416	1	Mesoderm	Ttn
Atpif1	0.000347264	1.200031319	0.663	0.673	1	Mesoderm	Atpif1
Rbbp6	0.000347972	1.193339966	0.648	0.627	1	Mesoderm	Rbbp6
Etl4	0.000350206	0.536118848	0.314	0.489	1	Mesoderm	Etl4
Rps28	0.000351829	0.25047738	0.966	0.966	1	Mesoderm	Rps28
Pls3	0.000354041	1.122165658	0.326	0.222	1	Mesoderm	Pls3
Tm9sf3	0.00035624	1.096097657	0.598	0.52	1	Mesoderm	Tm9sf3
Rps15	0.000362323	0.331878765	0.973	0.974	1	Mesoderm	Rps15
Dynlt1f	0.000363774	0.547570078	0.713	0.701	1	Mesoderm	Dynlt1f
Gm11518	0.000367503	0.359191575	0.87	0.842	1	Mesoderm	Gm11518
Sdf2	0.000369925	1.189460801	0.341	0.241	1	Mesoderm	Sdf2
Rps29	0.000372136	0.33078195	0.969	0.962	1	Mesoderm	Rps29
Fhl3	0.000375524	0.533650013	0.257	0.4	1	Mesoderm	Fhl3
Srp54a	0.000381543	0.766692468	0.594	0.518	1	Mesoderm	Srp54a
Arhgap29	0.000382229	1.082232694	0.36	0.265	1	Mesoderm	Arhgap29
Wee1	0.000386992	0.470152886	0.176	0.296	1	Mesoderm	Wee1
Sipa1l2	0.000389675	1.772423709	0.284	0.192	1	Mesoderm	Sipa1l2
Pafah1b1	0.000392777	0.727925564	0.755	0.733	1	Mesoderm	Pafah1b1
Wsb1	0.000395986	1.382563796	0.502	0.452	1	Mesoderm	Wsb1
Stxbp2	0.000397267	0.511555621	0.18	0.307	1	Mesoderm	Stxbp2
Sdf4	0.000399314	1.512504932	0.521	0.466	1	Mesoderm	Sdf4
Ext1	0.000400173	1.87352865	0.437	0.376	1	Mesoderm	Ext1
Slc20a2	0.000407662	0.515689409	0.218	0.359	1	Mesoderm	Slc20a2
Smg7	0.000417058	0.302863304	0.33	0.509	1	Mesoderm	Smg7
Gm5620	0.000418947	0.509687961	0.789	0.781	1	Mesoderm	Gm5620
Dennd4a	0.000420581	0.27257793	0.149	0.262	1	Mesoderm	Dennd4a
Zdbf2	0.000422504	0.862057542	0.586	0.526	1	Mesoderm	Zdbf2
Ufsp2	0.000424074	0.511211262	0.215	0.354	1	Mesoderm	Ufsp2
Arid4a	0.000445496	1.360176381	0.364	0.279	1	Mesoderm	Arid4a
Itga5	0.000459459	1.903348702	0.28	0.189	1	Mesoderm	Itga5
Slc1a3	0.000460118	1.832487849	0.31	0.219	1	Mesoderm	Slc1a3
Dpm3	0.000461668	1.470918423	0.46	0.379	1	Mesoderm	Dpm3
Prrc2b	0.00046273	0.916040306	0.67	0.615	1	Mesoderm	Prrc2b
Rps27a	0.000475871	0.397202149	0.966	0.96	1	Mesoderm	Rps27a
Psma4	0.000477698	0.809921117	0.701	0.673	1	Mesoderm	Psma4
Grhpr	0.000478912	0.423696479	0.241	0.379	1	Mesoderm	Grhpr
Sec11a	0.000483677	1.229845095	0.54	0.457	1	Mesoderm	Sec11a
Hmgn2	0.000485529	0.385232398	0.897	0.854	1	Mesoderm	Hmgn2
Snhg12	0.000489533	0.357329297	0.28	0.446	1	Mesoderm	Snhg12
Dynll1	0.000493813	0.669899292	0.743	0.791	1	Mesoderm	Dynll1
Psmb6	0.000500901	0.605123691	0.816	0.807	1	Mesoderm	Psmb6
Mpp5	0.000507505	1.341074582	0.375	0.291	1	Mesoderm	Mpp5
Ifnar2	0.000514809	0.537738226	0.226	0.345	1	Mesoderm	Ifnar2
Ptpn13	0.00051521	1.220678146	0.418	0.319	1	Mesoderm	Ptpn13
Marcksl1	0.000516961	0.512336765	0.797	0.802	1	Mesoderm	Marcksl1
Chst11	0.000531712	2.224954805	0.299	0.202	1	Mesoderm	Chst11
Epm2a	0.000537128	0.899684459	0.253	0.164	1	Mesoderm	Epm2a
Gusb	0.000539557	1.002990691	0.184	0.321	1	Mesoderm	Gusb
Cox7c	0.000564952	0.550651643	0.866	0.888	1	Mesoderm	Cox7c
Anp32b	0.000566737	0.380386217	0.874	0.9	1	Mesoderm	Anp32b
Gm14150	0.000572736	0.446983161	0.828	0.831	1	Mesoderm	Gm14150
Pld3	0.000576143	1.864995189	0.276	0.19	1	Mesoderm	Pld3
Pdhx	0.000580113	0.289291913	0.188	0.324	1	Mesoderm	Pdhx
Flrt2	0.000582659	1.11632549	0.264	0.416	1	Mesoderm	Flrt2
Cul7	0.000590545	1.085846384	0.471	0.388	1	Mesoderm	Cul7
Arid1b	0.000608469	1.379118007	0.402	0.301	1	Mesoderm	Arid1b
Cspp1	0.000615091	0.271744722	0.375	0.529	1	Mesoderm	Cspp1
Btbd9	0.000618427	1.025960737	0.234	0.367	1	Mesoderm	Btbd9
Zbtb38	0.000621423	0.460787708	0.195	0.322	1	Mesoderm	Zbtb38
Tuba1c	0.000624402	0.390169506	0.866	0.914	1	Mesoderm	Tuba1c
B830012L14Rik	0.000631671	1.298942201	0.307	0.216	1	Mesoderm	B830012L14Rik
Gm29257	0.000632083	0.455772192	0.617	0.546	1	Mesoderm	Gm29257
Adam19	0.00063326	1.691507534	0.287	0.199	1	Mesoderm	Adam19
Atp5pb	0.000636959	0.585760993	0.755	0.741	1	Mesoderm	Atp5pb
Uba1	0.000637844	0.868866799	0.716	0.732	1	Mesoderm	Uba1
Junb	0.000638252	0.935075628	0.333	0.235	1	Mesoderm	Junb
Pop1	0.00064086	0.381322744	0.299	0.434	1	Mesoderm	Pop1
Tln2	0.000653333	0.517343166	0.28	0.416	1	Mesoderm	Tln2
Spp1	0.000655611	0.617476416	0.153	0.271	1	Mesoderm	Spp1
Samd4b	0.000660256	0.951844151	0.49	0.406	1	Mesoderm	Samd4b
Rpl31-ps16	0.000664851	0.48114475	0.659	0.575	1	Mesoderm	Rpl31-ps16
Rtn4	0.000668562	0.733670738	0.785	0.824	1	Mesoderm	Rtn4
Prpf6	0.000679045	0.977330248	0.533	0.482	1	Mesoderm	Prpf6
Ldah	0.000680086	0.466944693	0.18	0.311	1	Mesoderm	Ldah
Map7d1	0.000680769	0.426569378	0.464	0.342	1	Mesoderm	Map7d1
Chd6	0.000682257	1.188266523	0.529	0.459	1	Mesoderm	Chd6
Gm13342	0.000700242	0.965919731	0.54	0.497	1	Mesoderm	Gm13342
Gm10132	0.000704617	0.308722536	0.885	0.879	1	Mesoderm	Gm10132
Baz2a	0.000708821	0.252853675	0.556	0.719	1	Mesoderm	Baz2a
Rpl36	0.000722721	0.358786224	0.954	0.96	1	Mesoderm	Rpl36
Cep170b	0.000734399	0.25810076	0.238	0.38	1	Mesoderm	Cep170b
P3h1	0.000735096	1.777476335	0.433	0.348	1	Mesoderm	P3h1
Rps7	0.000747748	0.29744752	0.977	0.968	1	Mesoderm	Rps7
Eif4g2	0.00074862	0.432333913	0.923	0.928	1	Mesoderm	Eif4g2
Eif5a2	0.000750312	1.162974959	0.157	0.255	1	Mesoderm	Eif5a2
Ggnbp2	0.000761252	1.050966619	0.602	0.572	1	Mesoderm	Ggnbp2
Smim14	0.000763976	1.397329719	0.36	0.281	1	Mesoderm	Smim14
Nova2	0.000765147	0.346610839	0.234	0.336	1	Mesoderm	Nova2
Rpl36a-ps1	0.000767146	0.561411593	0.659	0.615	1	Mesoderm	Rpl36a-ps1
Gm6430	0.00079597	0.32034984	0.23	0.371	1	Mesoderm	Gm6430
Txndc5	0.000810699	0.939859384	0.46	0.374	1	Mesoderm	Txndc5
Copb1	0.000822621	1.207749475	0.533	0.456	1	Mesoderm	Copb1
Myo6	0.000841522	1.068819195	0.276	0.189	1	Mesoderm	Myo6
Psmc3	0.000856667	0.69136678	0.728	0.698	1	Mesoderm	Psmc3
Zyx	0.000857457	1.436500434	0.303	0.218	1	Mesoderm	Zyx
Top2b	0.000859563	1.442361573	0.525	0.442	1	Mesoderm	Top2b
Ndufs2	0.000874369	1.035988329	0.64	0.615	1	Mesoderm	Ndufs2
Uqcrq	0.000884628	0.576582644	0.736	0.802	1	Mesoderm	Uqcrq
Bri3	0.000886535	1.466877676	0.464	0.396	1	Mesoderm	Bri3
Rps17	0.000889947	0.332711632	0.95	0.959	1	Mesoderm	Rps17
Ttc37	0.000896772	0.311471942	0.268	0.417	1	Mesoderm	Ttc37
Fkbp9	0.000904275	1.242247425	0.582	0.558	1	Mesoderm	Fkbp9
Strn3	0.000910368	1.028788797	0.498	0.42	1	Mesoderm	Strn3
Rbms1	0.000918931	1.065503481	0.525	0.469	1	Mesoderm	Rbms1
Wdr60	0.000924045	0.882810235	0.533	0.367	1	Mesoderm	Wdr60
Polr2m	0.000933796	0.77293216	0.709	0.699	1	Mesoderm	Polr2m
2700081O15Rik	0.0009398	1.224684119	0.46	0.363	1	Mesoderm	2700081O15Rik
Mbtps1	0.000941026	0.784248776	0.625	0.563	1	Mesoderm	Mbtps1
Tpm2	0.000947438	1.480501323	0.372	0.281	1	Mesoderm	Tpm2
Fto	0.000948859	1.332104963	0.372	0.279	1	Mesoderm	Fto
Ddost	0.000959481	1.157021761	0.609	0.581	1	Mesoderm	Ddost
Hdac2	0.000972963	0.750424357	0.674	0.601	1	Mesoderm	Hdac2
Acaa2	0.000981432	1.074856338	0.314	0.225	1	Mesoderm	Acaa2
Dus1l	0.000986043	0.40086915	0.253	0.393	1	Mesoderm	Dus1l
Psmb1	0.000991188	0.433956328	0.839	0.799	1	Mesoderm	Psmb1
Coa4	0.001010177	0.519622814	0.161	0.268	1	Mesoderm	Coa4
Zcchc3	0.001057443	1.306875563	0.475	0.416	1	Mesoderm	Zcchc3
Rpl31-ps13	0.001069058	0.723304635	0.644	0.586	1	Mesoderm	Rpl31-ps13
Txndc12	0.001074091	1.569772575	0.372	0.29	1	Mesoderm	Txndc12
Ube2r2	0.001091966	1.120974348	0.697	0.722	1	Mesoderm	Ube2r2
Vcp-rs	0.001094795	0.883298664	0.636	0.644	1	Mesoderm	Vcp-rs
Rps25	0.001106034	0.288686518	0.935	0.939	1	Mesoderm	Rps25
Furin	0.001112515	1.725567943	0.326	0.248	1	Mesoderm	Furin
Wdfy3	0.001150674	0.617493646	0.387	0.29	1	Mesoderm	Wdfy3
Ctdsp1	0.001156843	0.751541279	0.33	0.239	1	Mesoderm	Ctdsp1
Chpf	0.001171406	1.195709006	0.253	0.167	1	Mesoderm	Chpf
Aff3	0.001191626	1.518010114	0.23	0.348	1	Mesoderm	Aff3
Rab1a	0.001193871	0.789584862	0.682	0.656	1	Mesoderm	Rab1a
Czib	0.00119441	1.031555024	0.253	0.403	1	Mesoderm	Czib
Hnrnpa0	0.001204825	0.796298767	0.808	0.819	1	Mesoderm	Hnrnpa0
Trpc4ap	0.001206838	1.525316476	0.356	0.273	1	Mesoderm	Trpc4ap
Blm	0.001212342	0.286253013	0.261	0.388	1	Mesoderm	Blm
Stx16	0.001217502	0.455445124	0.226	0.351	1	Mesoderm	Stx16
Tpr	0.001225971	0.462302697	0.789	0.77	1	Mesoderm	Tpr
Cic	0.001249643	1.367496209	0.437	0.35	1	Mesoderm	Cic
Atxn10	0.001254151	0.934463734	0.678	0.672	1	Mesoderm	Atxn10
Alkbh1	0.001276427	0.621250458	0.341	0.514	1	Mesoderm	Alkbh1
Ndufa12	0.001314647	0.616031682	0.755	0.791	1	Mesoderm	Ndufa12
Hnrnpu	0.001335593	0.319148621	0.939	0.934	1	Mesoderm	Hnrnpu
Chsy1	0.00134528	1.273563405	0.36	0.264	1	Mesoderm	Chsy1
Bcor	0.001345536	1.321911944	0.284	0.202	1	Mesoderm	Bcor
Selenok	0.00137467	0.720119503	0.533	0.471	1	Mesoderm	Selenok
Bsg	0.001384983	0.758938904	0.762	0.741	1	Mesoderm	Bsg
Mcph1	0.001400317	0.389246685	0.211	0.337	1	Mesoderm	Mcph1
Ash1l	0.00142294	1.389443011	0.625	0.561	1	Mesoderm	Ash1l
Senp6	0.00142697	1.280375912	0.54	0.486	1	Mesoderm	Senp6
Eea1	0.001450467	1.167004068	0.276	0.192	1	Mesoderm	Eea1
11-Sep	0.00145627	0.930321115	0.686	0.643	1	Mesoderm	11-Sep
Kif3a	0.001465556	0.727261034	0.448	0.58	1	Mesoderm	Kif3a
Atp5c1	0.001467456	0.688212752	0.743	0.738	1	Mesoderm	Atp5c1
Bfar	0.001470342	1.476602977	0.299	0.215	1	Mesoderm	Bfar
Sh3rf1	0.001477745	0.435146909	0.157	0.265	1	Mesoderm	Sh3rf1
Sem1	0.001512904	0.576319414	0.774	0.778	1	Mesoderm	Sem1
Ccp110	0.001515539	2.599423781	0.192	0.31	1	Mesoderm	Ccp110
Dnajc18	0.001531813	0.776998352	0.375	0.475	1	Mesoderm	Dnajc18
Usp46	0.001533265	0.976531934	0.207	0.334	1	Mesoderm	Usp46
Kalrn	0.001536538	1.502933674	0.272	0.187	1	Mesoderm	Kalrn
Keap1	0.00156745	1.819170954	0.264	0.179	1	Mesoderm	Keap1
Arhgef12	0.001570186	1.438956213	0.36	0.267	1	Mesoderm	Arhgef12
Igf2r	0.001571868	1.615877214	0.444	0.387	1	Mesoderm	Igf2r
Phc2	0.001585891	1.374675686	0.46	0.394	1	Mesoderm	Phc2
Ifitm2	0.001607052	0.975788747	0.502	0.422	1	Mesoderm	Ifitm2
Gm8326	0.001614642	0.612270081	0.548	0.511	1	Mesoderm	Gm8326
Rps6-ps3	0.00162618	0.3134557	0.916	0.83	1	Mesoderm	Rps6-ps3
Hnrnpdl	0.001645104	0.641428561	0.736	0.739	1	Mesoderm	Hnrnpdl
Cfl1	0.001667669	0.410811885	0.893	0.888	1	Mesoderm	Cfl1
Taf13	0.001694784	0.901406218	0.211	0.339	1	Mesoderm	Taf13
Vegfa	0.001698744	0.957333749	0.272	0.178	1	Mesoderm	Vegfa
Rcor3	0.001700142	0.833307997	0.314	0.403	1	Mesoderm	Rcor3
Nnat	0.001713127	1.118675817	0.341	0.262	1	Mesoderm	Nnat
Adam23	0.001729039	0.547340576	0.222	0.347	1	Mesoderm	Adam23
Alg2	0.00175321	1.33238569	0.287	0.206	1	Mesoderm	Alg2
Taf5	0.001763142	0.75069503	0.169	0.273	1	Mesoderm	Taf5
Ppp4r1	0.00177203	0.319475552	0.264	0.408	1	Mesoderm	Ppp4r1
Rpl9-ps4	0.001775542	0.346924532	0.816	0.814	1	Mesoderm	Rpl9-ps4
Sumo3	0.001780847	0.906926935	0.59	0.56	1	Mesoderm	Sumo3
Uqcc2	0.001790342	0.71069607	0.64	0.613	1	Mesoderm	Uqcc2
Gm15464	0.00181031	0.682990746	0.762	0.679	1	Mesoderm	Gm15464
Ndufb10	0.001825624	0.693820974	0.682	0.653	1	Mesoderm	Ndufb10
Prkcsh	0.00183216	1.036706446	0.59	0.552	1	Mesoderm	Prkcsh
Prpf38b	0.001843804	0.982992333	0.605	0.586	1	Mesoderm	Prpf38b
Gm10247	0.001848668	0.283905406	0.521	0.431	1	Mesoderm	Gm10247
Wasf1	0.001859838	1.629564447	0.337	0.256	1	Mesoderm	Wasf1
Ncor1	0.001863219	0.873972262	0.716	0.729	1	Mesoderm	Ncor1
Sdhc	0.001871645	1.362543264	0.506	0.466	1	Mesoderm	Sdhc
Mafg	0.001872576	0.265410255	0.709	0.753	1	Mesoderm	Mafg
Ucp2	0.001877127	1.365899657	0.444	0.37	1	Mesoderm	Ucp2
Sdhb	0.001891944	0.967631974	0.655	0.598	1	Mesoderm	Sdhb
Anapc1	0.001923306	1.042741019	0.586	0.557	1	Mesoderm	Anapc1
Srebf1	0.00192614	1.657420257	0.272	0.193	1	Mesoderm	Srebf1
Cd151	0.001933869	1.081417498	0.349	0.27	1	Mesoderm	Cd151
Rps4x	0.001954424	0.274590102	0.962	0.956	1	Mesoderm	Rps4x
Ide	0.001955007	0.294699185	0.253	0.393	1	Mesoderm	Ide
Heatr5a	0.001958586	0.325660715	0.249	0.379	1	Mesoderm	Heatr5a
Zfr	0.00197058	0.725439371	0.59	0.529	1	Mesoderm	Zfr
Gnas	0.001988826	1.518446674	0.452	0.385	1	Mesoderm	Gnas
Gstp2	0.001989767	0.943804666	0.425	0.36	1	Mesoderm	Gstp2
Sirt2	0.001992378	1.66829709	0.253	0.178	1	Mesoderm	Sirt2
Arhgdia	0.001993571	0.586170197	0.759	0.745	1	Mesoderm	Arhgdia
Sap30l	0.002004424	1.091186189	0.46	0.362	1	Mesoderm	Sap30l
6-Mar	0.002012379	1.197476209	0.452	0.377	1	Mesoderm	6-Mar
Fkbp8	0.002069204	1.33764678	0.448	0.396	1	Mesoderm	Fkbp8
Reep5	0.002112522	1.204008493	0.368	0.298	1	Mesoderm	Reep5
Tm9sf2	0.002117528	0.795692906	0.487	0.419	1	Mesoderm	Tm9sf2
Zfp462	0.00212296	1.025306806	0.785	0.715	1	Mesoderm	Zfp462
Rpl13-ps6	0.002160186	0.410465329	0.9	0.897	1	Mesoderm	Rpl13-ps6
Rrs1	0.002183255	0.351158051	0.303	0.445	1	Mesoderm	Rrs1
Scrib	0.002215254	0.666682768	0.337	0.482	1	Mesoderm	Scrib
Puf60	0.002229627	0.896507688	0.648	0.638	1	Mesoderm	Puf60
Dynlt1a	0.002238242	0.632571025	0.682	0.67	1	Mesoderm	Dynlt1a
Tnfrsf10b	0.002240638	0.49359813	0.169	0.276	1	Mesoderm	Tnfrsf10b
Rabgap1l	0.002269011	0.752077352	0.18	0.276	1	Mesoderm	Rabgap1l
Tmem165	0.002275954	1.208249723	0.487	0.414	1	Mesoderm	Tmem165
Tab2	0.002279036	1.114059402	0.529	0.459	1	Mesoderm	Tab2
Npc2	0.002279717	0.862656553	0.644	0.638	1	Mesoderm	Npc2
Pnisr	0.002283846	0.911625355	0.644	0.597	1	Mesoderm	Pnisr
Rpl38	0.002291087	0.305136639	0.962	0.965	1	Mesoderm	Rpl38
Gpbp1l1	0.00233761	0.574244176	0.303	0.452	1	Mesoderm	Gpbp1l1
Pithd1	0.002357953	0.627169067	0.23	0.362	1	Mesoderm	Pithd1
Nxn	0.002369878	1.582454664	0.257	0.183	1	Mesoderm	Nxn
Hras	0.00238225	0.293716376	0.276	0.429	1	Mesoderm	Hras
Gm8741	0.002411419	0.548936579	0.226	0.35	1	Mesoderm	Gm8741
Cdc16	0.002423226	1.099175929	0.464	0.396	1	Mesoderm	Cdc16
Zbed5	0.002426151	0.5910114	0.636	0.627	1	Mesoderm	Zbed5
Ube4b	0.002461424	1.098477193	0.628	0.571	1	Mesoderm	Ube4b
Arhgef17	0.002480656	1.139860008	0.352	0.275	1	Mesoderm	Arhgef17
Tmem126a	0.002538371	0.484606166	0.467	0.59	1	Mesoderm	Tmem126a
Mrpl17	0.002558195	0.594346721	0.651	0.613	1	Mesoderm	Mrpl17
Ercc1	0.002574063	0.302471458	0.161	0.264	1	Mesoderm	Ercc1
Ssr2	0.002581128	0.710860257	0.686	0.627	1	Mesoderm	Ssr2
Gm4366	0.002582618	0.345008059	0.874	0.863	1	Mesoderm	Gm4366
Gtf2ird1	0.002583546	1.409135743	0.444	0.399	1	Mesoderm	Gtf2ird1
Ints11	0.002637256	0.393243637	0.18	0.278	1	Mesoderm	Ints11
Ttc28	0.002637654	1.68439749	0.31	0.245	1	Mesoderm	Ttc28
Arpc2	0.002726796	1.075111647	0.644	0.606	1	Mesoderm	Arpc2
Ogfr	0.002739083	1.211841929	0.387	0.324	1	Mesoderm	Ogfr
Pigp	0.002765278	1.771643191	0.337	0.248	1	Mesoderm	Pigp
Kcnq1ot1	0.002853163	0.901340703	0.69	0.687	1	Mesoderm	Kcnq1ot1
Alms1	0.002854634	0.317497208	0.238	0.351	1	Mesoderm	Alms1
Cyb5r4	0.002870989	0.390913294	0.165	0.265	1	Mesoderm	Cyb5r4
Wdr26	0.002883221	0.750032806	0.628	0.572	1	Mesoderm	Wdr26
Pik3c2a	0.00288676	0.496381196	0.195	0.314	1	Mesoderm	Pik3c2a
Tbc1d20	0.002913586	1.831896563	0.31	0.242	1	Mesoderm	Tbc1d20
Gm12693	0.002925309	0.45740706	0.161	0.265	1	Mesoderm	Gm12693
Psmb10	0.002947707	0.624673474	0.188	0.304	1	Mesoderm	Psmb10
Cul4a	0.002967447	1.410462831	0.337	0.262	1	Mesoderm	Cul4a
Gm14036	0.002971053	0.65747731	0.651	0.661	1	Mesoderm	Gm14036
Rab40c	0.002997818	0.633562559	0.149	0.253	1	Mesoderm	Rab40c
Gm13680	0.003010014	0.345572086	0.82	0.787	1	Mesoderm	Gm13680
Vps37c	0.003075723	0.941759432	0.322	0.233	1	Mesoderm	Vps37c
Ebpl	0.003095023	0.321540274	0.253	0.38	1	Mesoderm	Ebpl
Clip1	0.003095281	1.702229445	0.284	0.21	1	Mesoderm	Clip1
Akt2	0.003108691	1.66825341	0.383	0.331	1	Mesoderm	Akt2
Emc7	0.003109354	1.681711966	0.349	0.284	1	Mesoderm	Emc7
Gdi2	0.003121615	0.596387824	0.789	0.808	1	Mesoderm	Gdi2
Mir674	0.003143697	0.606128456	0.253	0.17	1	Mesoderm	Mir674
Tmed9	0.00316041	1.324879032	0.563	0.532	1	Mesoderm	Tmed9
Abcb7	0.003166567	0.33987111	0.169	0.265	1	Mesoderm	Abcb7
Ror2	0.003197534	1.555861488	0.287	0.202	1	Mesoderm	Ror2
Tcf7l2	0.003208223	1.505492972	0.295	0.215	1	Mesoderm	Tcf7l2
Asap1	0.003233403	1.023922857	0.375	0.298	1	Mesoderm	Asap1
Stx4a	0.003254422	0.451786508	0.372	0.482	1	Mesoderm	Stx4a
Wdr73	0.003258949	0.444372676	0.169	0.27	1	Mesoderm	Wdr73
Gm11808	0.003269181	0.552019443	0.893	0.891	1	Mesoderm	Gm11808
Rab34	0.003304485	0.938777336	0.41	0.336	1	Mesoderm	Rab34
Cd47	0.003333448	0.571232828	0.261	0.377	1	Mesoderm	Cd47
Insr	0.003334107	1.036050566	0.28	0.382	1	Mesoderm	Insr
Smc4	0.003343358	0.44369435	0.713	0.9	1	Mesoderm	Smc4
Srsf3	0.003363618	0.548683483	0.824	0.834	1	Mesoderm	Srsf3
Dnajc5	0.003376694	1.210161099	0.521	0.454	1	Mesoderm	Dnajc5
Gm15536	0.003414013	0.360714885	0.716	0.612	1	Mesoderm	Gm15536
Pum2	0.003414214	0.752355144	0.674	0.675	1	Mesoderm	Pum2
Dcun1d3	0.003415841	0.288545755	0.153	0.253	1	Mesoderm	Dcun1d3
Rtl1	0.003425295	0.860938785	0.441	0.377	1	Mesoderm	Rtl1
Cdk2ap1	0.003435775	0.62507006	0.682	0.681	1	Mesoderm	Cdk2ap1
Sema4b	0.003441893	0.299488571	0.207	0.322	1	Mesoderm	Sema4b
Prc1	0.003508613	0.256602129	0.169	0.276	1	Mesoderm	Prc1
Tmem30a	0.003510374	1.18873779	0.364	0.282	1	Mesoderm	Tmem30a
Dlg3	0.003549454	0.732463186	0.268	0.187	1	Mesoderm	Dlg3
1110004F10Rik	0.003581851	0.718581666	0.617	0.594	1	Mesoderm	1110004F10Rik
Luc7l2	0.003614351	0.899353407	0.701	0.684	1	Mesoderm	Luc7l2
Arfgap1	0.003632775	1.321093468	0.291	0.216	1	Mesoderm	Arfgap1
Dlgap5	0.003647047	0.279061037	0.222	0.35	1	Mesoderm	Dlgap5
Abl1	0.003667237	1.338943559	0.41	0.353	1	Mesoderm	Abl1
Sh3glb1	0.003669781	1.146680401	0.479	0.443	1	Mesoderm	Sh3glb1
H2az2	0.003696123	0.615393093	0.72	0.724	1	Mesoderm	H2az2
Lsm1	0.003697943	0.461945869	0.238	0.35	1	Mesoderm	Lsm1
Csnk2b	0.00371607	1.417394356	0.552	0.557	1	Mesoderm	Csnk2b
Myadm	0.003722056	1.320560587	0.195	0.298	1	Mesoderm	Myadm
Tmem184b	0.003746993	1.27156358	0.257	0.183	1	Mesoderm	Tmem184b
Sik1	0.003872838	0.30433788	0.303	0.414	1	Mesoderm	Sik1
Rpl30-ps10	0.003914552	0.651537399	0.743	0.739	1	Mesoderm	Rpl30-ps10
Gorasp2	0.003934656	1.35614885	0.421	0.37	1	Mesoderm	Gorasp2
Ifi30	0.003953547	1.903423388	0.28	0.213	1	Mesoderm	Ifi30
Bloc1s1	0.003959131	0.704636218	0.176	0.288	1	Mesoderm	Bloc1s1
Bicd2	0.00396319	1.241572039	0.253	0.181	1	Mesoderm	Bicd2
Tpt1-ps6	0.003984855	0.574624131	0.77	0.718	1	Mesoderm	Tpt1-ps6
Pja1	0.004115622	0.637925664	0.322	0.248	1	Mesoderm	Pja1
Mpc2	0.004145257	0.904367771	0.364	0.511	1	Mesoderm	Mpc2
Gm11407	0.004145335	0.522029249	0.575	0.489	1	Mesoderm	Gm11407
Ndst1	0.004186472	2.196477702	0.368	0.308	1	Mesoderm	Ndst1
Cavin1	0.004217678	0.528608933	0.291	0.216	1	Mesoderm	Cavin1
Arl3	0.004329304	1.319904821	0.341	0.278	1	Mesoderm	Arl3
Hmgn1	0.004378833	0.321563686	0.862	0.9	1	Mesoderm	Hmgn1
Rpl6	0.004384589	0.260577075	0.969	0.968	1	Mesoderm	Rpl6
Csnk1d	0.004388359	1.009033727	0.529	0.486	1	Mesoderm	Csnk1d
Sumo1	0.004458107	0.287401848	0.835	0.799	1	Mesoderm	Sumo1
Cdc37	0.004494356	0.25555608	0.602	0.785	1	Mesoderm	Cdc37
Rpl9-ps7	0.004536728	0.348230734	0.828	0.808	1	Mesoderm	Rpl9-ps7
Rpl3-ps1	0.004544984	0.250128951	0.966	0.954	1	Mesoderm	Rpl3-ps1
Rps13-ps4	0.004559237	0.550985992	0.697	0.732	1	Mesoderm	Rps13-ps4
Gm6166	0.004575958	1.503369849	0.261	0.179	1	Mesoderm	Gm6166
Ralb	0.004595975	1.107024906	0.264	0.192	1	Mesoderm	Ralb
Top2a	0.004628705	0.54133886	0.494	0.729	1	Mesoderm	Top2a
Ephb4	0.00462878	1.424657969	0.307	0.235	1	Mesoderm	Ephb4
Ankrd28	0.004696605	0.529158418	0.238	0.357	1	Mesoderm	Ankrd28
Mbnl2	0.004707252	1.234935352	0.287	0.222	1	Mesoderm	Mbnl2
Ppp2ca	0.004747049	1.017315555	0.697	0.683	1	Mesoderm	Ppp2ca
Dvl3	0.004780052	0.297376036	0.253	0.373	1	Mesoderm	Dvl3
6820431F20Rik	0.004802661	0.733129864	0.648	0.6	1	Mesoderm	6820431F20Rik
Snapc5	0.004803087	0.39737629	0.169	0.273	1	Mesoderm	Snapc5
Cdc20	0.004844298	0.580605894	0.364	0.569	1	Mesoderm	Cdc20
Anapc4	0.00485687	1.123764415	0.433	0.373	1	Mesoderm	Anapc4
Ncbp1	0.004861418	0.425415266	0.314	0.44	1	Mesoderm	Ncbp1
Fbxw7	0.004865198	0.408345314	0.249	0.365	1	Mesoderm	Fbxw7
Kdm2a	0.004869311	0.657393571	0.548	0.724	1	Mesoderm	Kdm2a
Rpl31-ps10	0.004895726	0.394249477	0.475	0.403	1	Mesoderm	Rpl31-ps10
Nrf1	0.004930287	0.4769275	0.387	0.532	1	Mesoderm	Nrf1
Brd4	0.005026653	0.775591089	0.724	0.744	1	Mesoderm	Brd4
Sod1	0.005072211	0.355102519	0.851	0.833	1	Mesoderm	Sod1
Arid1a	0.005073816	0.80905931	0.739	0.721	1	Mesoderm	Arid1a
Sec31a	0.005108859	0.872052268	0.628	0.595	1	Mesoderm	Sec31a
Gm5915	0.005140824	1.564707352	0.383	0.308	1	Mesoderm	Gm5915
Rhot1	0.005185532	0.792004426	0.326	0.474	1	Mesoderm	Rhot1
Grn	0.005225237	1.176312421	0.479	0.425	1	Mesoderm	Grn
Ercc6l	0.005316767	0.425891397	0.391	0.479	1	Mesoderm	Ercc6l
Rbm15	0.005355925	0.373397615	0.322	0.439	1	Mesoderm	Rbm15
Tmem50a	0.00536112	1.107282693	0.483	0.428	1	Mesoderm	Tmem50a
Snrpd1	0.00537935	0.422494131	0.709	0.733	1	Mesoderm	Snrpd1
Cox8a	0.005541717	0.676158694	0.736	0.761	1	Mesoderm	Cox8a
Gm8253	0.005600375	0.328614784	0.299	0.382	1	Mesoderm	Gm8253
Neo1	0.005636585	0.610303845	0.291	0.209	1	Mesoderm	Neo1
Ier3ip1	0.005638028	0.953561871	0.552	0.518	1	Mesoderm	Ier3ip1
Sdha	0.005701122	0.754996848	0.625	0.601	1	Mesoderm	Sdha
Gm11353	0.005719662	0.372136012	0.874	0.891	1	Mesoderm	Gm11353
Hsf2	0.005754027	0.899796743	0.203	0.316	1	Mesoderm	Hsf2
Mrpl47	0.00575557	0.346031449	0.257	0.387	1	Mesoderm	Mrpl47
Acbd3	0.005776456	1.22319633	0.349	0.279	1	Mesoderm	Acbd3
Capns1	0.005785097	0.958144898	0.552	0.488	1	Mesoderm	Capns1
Spop	0.005787966	1.279184083	0.433	0.371	1	Mesoderm	Spop
Dync1h1	0.005796307	1.029863778	0.728	0.738	1	Mesoderm	Dync1h1
Tmem64	0.005802309	1.3309387	0.372	0.311	1	Mesoderm	Tmem64
Polr2h	0.005820969	0.72862741	0.418	0.613	1	Mesoderm	Polr2h
Cope	0.00585761	1.011021643	0.525	0.497	1	Mesoderm	Cope
Gm5160	0.005904567	0.387832424	0.418	0.331	1	Mesoderm	Gm5160
Sap18	0.005946571	0.511789734	0.693	0.673	1	Mesoderm	Sap18
Arhgap5	0.006008875	0.920902758	0.529	0.471	1	Mesoderm	Arhgap5
Nlgn2	0.006010458	1.896324329	0.326	0.268	1	Mesoderm	Nlgn2
Hk2	0.006020554	0.261399136	0.452	0.632	1	Mesoderm	Hk2
Mms19	0.006022313	0.5216028	0.352	0.495	1	Mesoderm	Mms19
Amfr	0.00605988	1.403667918	0.307	0.23	1	Mesoderm	Amfr
Katna1	0.006064204	0.308752932	0.222	0.325	1	Mesoderm	Katna1
Gm8959	0.006087897	0.942414546	0.307	0.219	1	Mesoderm	Gm8959
Tatdn1	0.006098169	1.190194227	0.395	0.293	1	Mesoderm	Tatdn1
Utp25	0.00613003	0.396756832	0.169	0.27	1	Mesoderm	Utp25
Mcfd2	0.006164727	1.362419707	0.287	0.227	1	Mesoderm	Mcfd2
Rps4x-ps	0.006213583	0.421989286	0.69	0.635	1	Mesoderm	Rps4x-ps
Rpl36a	0.006236853	0.308108606	0.943	0.957	1	Mesoderm	Rpl36a
Eif3d	0.006237001	0.733036575	0.663	0.66	1	Mesoderm	Eif3d
Tbl3	0.006328827	0.290573384	0.261	0.383	1	Mesoderm	Tbl3
Prrc1	0.006347928	0.950910022	0.659	0.615	1	Mesoderm	Prrc1
Zfp516	0.00635641	1.085221907	0.337	0.267	1	Mesoderm	Zfp516
Pebp1	0.006429578	0.52047903	0.77	0.775	1	Mesoderm	Pebp1
Gm13921	0.006476686	0.67085559	0.333	0.258	1	Mesoderm	Gm13921
Rpl34	0.006511045	0.255596384	0.92	0.906	1	Mesoderm	Rpl34
Nfia	0.006521501	1.294580464	0.602	0.544	1	Mesoderm	Nfia
Zfp275	0.006525901	1.13819764	0.375	0.276	1	Mesoderm	Zfp275
Kcnh2	0.006527084	1.585829143	0.28	0.195	1	Mesoderm	Kcnh2
Sat1	0.00654072	0.322529691	0.307	0.422	1	Mesoderm	Sat1
Hif1a	0.006607039	1.358237758	0.502	0.472	1	Mesoderm	Hif1a
Nptn	0.006665928	1.266407148	0.333	0.267	1	Mesoderm	Nptn
Gm6421	0.006671325	0.50730306	0.448	0.368	1	Mesoderm	Gm6421
Gm11824	0.006690512	0.463518961	0.728	0.776	1	Mesoderm	Gm11824
Enoph1	0.006729029	0.660833427	0.234	0.353	1	Mesoderm	Enoph1
Lamc1	0.006763185	0.94146924	0.632	0.607	1	Mesoderm	Lamc1
Ndufaf6	0.006764002	0.301385083	0.172	0.265	1	Mesoderm	Ndufaf6
Mlec	0.006835631	0.887621449	0.701	0.695	1	Mesoderm	Mlec
Rpl35a-ps6	0.00689495	0.574987451	0.755	0.722	1	Mesoderm	Rpl35a-ps6
Mllt3	0.006897288	1.167637012	0.28	0.201	1	Mesoderm	Mllt3
Prpf3	0.006929941	0.258318844	0.272	0.394	1	Mesoderm	Prpf3
Ppif	0.006930167	0.285378094	0.33	0.436	1	Mesoderm	Ppif
Dusp1	0.006930641	1.788252471	0.421	0.37	1	Mesoderm	Dusp1
Lman1	0.00693456	0.793920812	0.59	0.546	1	Mesoderm	Lman1
Ndufa4	0.006994005	0.416380517	0.789	0.814	1	Mesoderm	Ndufa4
Appbp2	0.00699731	1.168264288	0.513	0.482	1	Mesoderm	Appbp2
Gstp1	0.00699852	0.623455851	0.552	0.531	1	Mesoderm	Gstp1
Mtfr1	0.007068648	0.271786058	0.268	0.377	1	Mesoderm	Mtfr1
Herc1	0.007071758	1.346670913	0.552	0.528	1	Mesoderm	Herc1
Thoc5	0.007128078	0.337408572	0.23	0.348	1	Mesoderm	Thoc5
Adam10	0.007134955	1.136414222	0.272	0.195	1	Mesoderm	Adam10
Thrap3	0.007159621	0.743357473	0.697	0.73	1	Mesoderm	Thrap3
Ndel1	0.007202118	1.234531833	0.284	0.215	1	Mesoderm	Ndel1
Bub1b	0.007216439	0.305270138	0.307	0.445	1	Mesoderm	Bub1b
Top3b	0.007262122	0.349399062	0.23	0.336	1	Mesoderm	Top3b
Gm49797	0.007307991	0.814056283	0.199	0.302	1	Mesoderm	Gm49797
Pggt1b	0.007310258	0.931252612	0.287	0.221	1	Mesoderm	Pggt1b
Ankrd26	0.007353832	0.281995126	0.284	0.4	1	Mesoderm	Ankrd26
Mapre2	0.007371097	0.828160852	0.368	0.479	1	Mesoderm	Mapre2
Phf13	0.007383108	1.083895931	0.337	0.273	1	Mesoderm	Phf13
Rps19bp1	0.007393972	0.35828671	0.356	0.514	1	Mesoderm	Rps19bp1
Add3	0.007396384	1.285278771	0.303	0.227	1	Mesoderm	Add3
S100a11	0.007445066	0.898419618	0.448	0.411	1	Mesoderm	S100a11
Uba5	0.007456244	1.080898645	0.402	0.348	1	Mesoderm	Uba5
Ctsd	0.007461055	1.06842726	0.498	0.446	1	Mesoderm	Ctsd
Ift43	0.007462452	1.323168385	0.257	0.195	1	Mesoderm	Ift43
Dnaja3	0.007470546	0.448350913	0.28	0.41	1	Mesoderm	Dnaja3
Socs2	0.007487827	0.394214364	0.291	0.405	1	Mesoderm	Socs2
Cdc42se2	0.007506202	0.555002898	0.161	0.255	1	Mesoderm	Cdc42se2
Nol10	0.007660625	0.552498516	0.222	0.342	1	Mesoderm	Nol10
Lrrc58	0.007724045	0.576824978	0.743	0.624	1	Mesoderm	Lrrc58
Epb41l1	0.007796548	1.085294971	0.28	0.209	1	Mesoderm	Epb41l1
Morf4l2	0.007807305	0.572797991	0.736	0.684	1	Mesoderm	Morf4l2
Neat1	0.007896295	0.358327309	0.249	0.348	1	Mesoderm	Neat1
Gm7079	0.007901479	0.52264822	0.644	0.554	1	Mesoderm	Gm7079
Dlst	0.007927843	1.432944498	0.402	0.35	1	Mesoderm	Dlst
Tmbim6	0.007931069	0.65130639	0.659	0.66	1	Mesoderm	Tmbim6
Gm26055	0.007961874	0.442538066	0.28	0.202	1	Mesoderm	Gm26055
Akap13	0.007976751	1.120077264	0.448	0.402	1	Mesoderm	Akap13
Ik	0.008031242	0.980221576	0.636	0.613	1	Mesoderm	Ik
Taf2	0.008038284	0.638028239	0.349	0.445	1	Mesoderm	Taf2
Srp68	0.008071442	1.099626497	0.425	0.359	1	Mesoderm	Srp68
Mcc	0.00807701	1.796475786	0.276	0.425	1	Mesoderm	Mcc
Eif4g1	0.008078094	0.543405129	0.789	0.824	1	Mesoderm	Eif4g1
Rps13	0.008093253	0.330617159	0.897	0.919	1	Mesoderm	Rps13
Ezh1	0.008137699	0.721026555	0.326	0.406	1	Mesoderm	Ezh1
Ubald1	0.008176699	1.236597815	0.172	0.265	1	Mesoderm	Ubald1
Hspg2	0.008211448	0.665814813	0.632	0.575	1	Mesoderm	Hspg2
Rpl30-ps8	0.008234259	0.653021422	0.64	0.626	1	Mesoderm	Rpl30-ps8
Gm6789	0.008435194	0.319733404	0.889	0.9	1	Mesoderm	Gm6789
Mroh1	0.00844356	0.930244587	0.238	0.35	1	Mesoderm	Mroh1
Ppip5k2	0.008467995	0.277868033	0.268	0.385	1	Mesoderm	Ppip5k2
Nudcd2	0.008471982	0.29471563	0.406	0.543	1	Mesoderm	Nudcd2
Atg2a	0.008481445	0.734774516	0.172	0.268	1	Mesoderm	Atg2a
Gm15843	0.00848694	0.920407267	0.456	0.405	1	Mesoderm	Gm15843
Dynlt1b	0.008554195	0.380782301	0.816	0.781	1	Mesoderm	Dynlt1b
Ap3d1	0.008557795	1.114662066	0.533	0.495	1	Mesoderm	Ap3d1
Kank3	0.008567363	0.298605341	0.169	0.258	1	Mesoderm	Kank3
Pclaf	0.008718741	0.256568834	0.307	0.42	1	Mesoderm	Pclaf
Gm7429	0.008934168	0.893214294	0.713	0.692	1	Mesoderm	Gm7429
Magt1	0.00899074	1.322498179	0.345	0.287	1	Mesoderm	Magt1
Ap2a1	0.009082917	0.316326376	0.31	0.417	1	Mesoderm	Ap2a1
Arl8a	0.009148282	1.300305393	0.326	0.261	1	Mesoderm	Arl8a
Akap9	0.009436794	0.811635309	0.567	0.497	1	Mesoderm	Akap9
Brca2	0.009451259	0.290680681	0.299	0.42	1	Mesoderm	Brca2
Gm10237	0.009503632	0.445767649	0.467	0.419	1	Mesoderm	Gm10237
Brd2	0.009592759	0.609483462	0.797	0.868	1	Mesoderm	Brd2
Fads1	0.009611141	1.222987374	0.276	0.206	1	Mesoderm	Fads1
Smo	0.009652942	0.31975673	0.402	0.324	1	Mesoderm	Smo
Trak1	0.009843396	1.990458902	0.345	0.279	1	Mesoderm	Trak1
Nle1	0.009852097	0.51707083	0.199	0.299	1	Mesoderm	Nle1
Gm7287	0.009904175	0.452850551	0.448	0.383	1	Mesoderm	Gm7287
Laptm4b	0.009920488	1.356764586	0.402	0.348	1	Mesoderm	Laptm4b
Acp6	0.009920648	0.30244963	0.226	0.333	1	Mesoderm	Acp6
Gm14494	0.009956859	0.349429077	0.303	0.423	1	Mesoderm	Gm14494
Hist1h4n	6.02E-26	1.315189593	0.959	0.903	1.82E-21	Primed.mESC	Hist1h4n
H2ac20	8.92E-24	1.486571304	0.821	0.71	2.69E-19	Primed.mESC	H2ac20
H3c15	9.56E-24	1.603855645	0.837	0.741	2.89E-19	Primed.mESC	H3c15
Hist1h2br	1.82E-23	1.361550824	0.913	0.866	5.48E-19	Primed.mESC	Hist1h2br
Hist1h2bq	2.53E-23	1.33951352	0.913	0.872	7.63E-19	Primed.mESC	Hist1h2bq
H2bc12	5.69E-23	1.48593322	0.891	0.844	1.72E-18	Primed.mESC	H2bc12
H2bc4	1.40E-22	1.216049053	0.929	0.899	4.22E-18	Primed.mESC	H2bc4
H1f3	6.55E-22	0.723342476	0.918	0.82	1.98E-17	Primed.mESC	H1f3
H3c6	4.75E-21	1.235587505	0.878	0.826	1.43E-16	Primed.mESC	H3c6
H2bc8	3.05E-20	1.144363971	0.891	0.844	9.19E-16	Primed.mESC	H2bc8
H2ac13	1.18E-19	1.371486103	0.804	0.747	3.57E-15	Primed.mESC	H2ac13
H2bc14	2.83E-19	1.379300189	0.821	0.76	8.54E-15	Primed.mESC	H2bc14
H2bc7	5.58E-19	1.025970554	0.842	0.758	1.68E-14	Primed.mESC	H2bc7
H2bc15	6.03E-18	1.037709169	0.87	0.807	1.82E-13	Primed.mESC	H2bc15
H3c2	7.04E-18	1.281119846	0.842	0.783	2.13E-13	Primed.mESC	H3c2
H2ac8	8.34E-18	1.508729712	0.75	0.653	2.52E-13	Primed.mESC	H2ac8
H2bc11	1.09E-17	1.407377596	0.861	0.815	3.29E-13	Primed.mESC	H2bc11
H1f2	3.78E-17	0.580222606	0.894	0.857	1.14E-12	Primed.mESC	H1f2
H2ac11	4.28E-17	1.737304046	0.712	0.626	1.29E-12	Primed.mESC	H2ac11
H3c10	6.83E-17	1.023616956	0.848	0.791	2.06E-12	Primed.mESC	H3c10
H2ac4	1.09E-16	1.231102092	0.742	0.613	3.29E-12	Primed.mESC	H2ac4
H1f41	1.72E-16	0.388160859	0.902	0.822	5.19E-12	Primed.mESC	H1f4
H3c4	2.00E-16	1.037610263	0.845	0.785	6.03E-12	Primed.mESC	H3c4
H2bc13	2.94E-16	0.862941644	0.87	0.822	8.87E-12	Primed.mESC	H2bc13
H2bc6	3.53E-16	0.817463991	0.875	0.84	1.07E-11	Primed.mESC	H2bc6
Hist1h2ap	3.76E-16	1.002968024	0.802	0.708	1.14E-11	Primed.mESC	Hist1h2ap
H2bc9	4.64E-16	0.793518251	0.853	0.772	1.40E-11	Primed.mESC	H2bc9
H3c11	6.01E-16	1.053494384	0.848	0.785	1.81E-11	Primed.mESC	H3c11
Hist1h2ao	6.11E-16	1.014545231	0.791	0.71	1.84E-11	Primed.mESC	Hist1h2ao
Hist1h2an	1.80E-15	1.417212861	0.755	0.657	5.42E-11	Primed.mESC	Hist1h2an
H3c7	1.94E-15	0.988917401	0.851	0.774	5.85E-11	Primed.mESC	H3c7
H3c1	2.03E-15	1.013786307	0.834	0.747	6.14E-11	Primed.mESC	H3c1
H4c14	2.24E-15	1.545897541	0.783	0.69	6.75E-11	Primed.mESC	H4c14
H1f5	2.60E-15	1.13731622	0.796	0.701	7.85E-11	Primed.mESC	H1f5
H2ac12	6.47E-15	1.265860627	0.739	0.64	1.95E-10	Primed.mESC	H2ac12
H3c8	8.05E-15	1.348002434	0.823	0.75	2.43E-10	Primed.mESC	H3c8
H4c6	1.46E-14	1.115843466	0.921	0.873	4.39E-10	Primed.mESC	H4c6
H4c3	2.56E-14	0.982015667	0.962	0.947	7.73E-10	Primed.mESC	H4c3
H2bc3	3.05E-14	1.077489005	0.842	0.783	9.20E-10	Primed.mESC	H2bc3
H1f1	3.48E-14	0.884483051	0.761	0.677	1.05E-09	Primed.mESC	H1f1
H2ac7	3.54E-14	1.112772549	0.739	0.637	1.07E-09	Primed.mESC	H2ac7
H4c8	3.57E-14	0.885052272	0.948	0.939	1.08E-09	Primed.mESC	H4c8
Hist1h2bp	4.65E-14	0.844755866	0.864	0.806	1.40E-09	Primed.mESC	Hist1h2bp
H2ac6	6.82E-14	1.110385102	0.668	0.534	2.06E-09	Primed.mESC	H2ac6
H2ac15	8.44E-14	1.249076269	0.731	0.617	2.55E-09	Primed.mESC	H2ac15
H3c3	1.22E-13	1.086364394	0.812	0.739	3.68E-09	Primed.mESC	H3c3
H4c4	1.31E-13	1.238823897	0.908	0.87	3.95E-09	Primed.mESC	H4c4
H2bc1	1.86E-13	1.446115168	0.698	0.525	5.61E-09	Primed.mESC	H2bc1
H4f16	2.79E-13	0.929640163	0.834	0.765	8.42E-09	Primed.mESC	H4f16
H2ax	3.25E-13	1.475871396	0.761	0.758	9.81E-09	Primed.mESC	H2ax
H2ac14	6.11E-13	0.724361024	0.688	0.517	1.85E-08	Primed.mESC	H2ac14
H4c12	2.85E-12	0.800071459	0.935	0.928	8.60E-08	Primed.mESC	H4c12
H2ac10	3.12E-12	1.12440697	0.712	0.593	9.43E-08	Primed.mESC	H2ac10
H4c9	3.43E-12	1.132435519	0.927	0.899	1.03E-07	Primed.mESC	H4c9
Hist1h2al1	3.52E-11	0.589410563	0.764	0.683	1.06E-06	Primed.mESC	Hist1h2al
Hist1h4m	1.53E-10	0.588450028	0.913	0.835	4.62E-06	Primed.mESC	Hist1h4m
H2bu2	4.14E-10	0.99088951	0.522	0.343	1.25E-05	Primed.mESC	H2bu2
Gm25790	5.03E-10	0.545082574	0.793	0.703	1.52E-05	Primed.mESC	Gm25790
H4c11	1.77E-09	0.957092008	0.921	0.912	5.33E-05	Primed.mESC	H4c11
Gm25401	2.22E-09	0.380069561	0.372	0.206	6.70E-05	Primed.mESC	Gm25401
Gm12957	2.23E-09	0.41782671	0.41	0.224	6.74E-05	Primed.mESC	Gm12957
H2bu1-ps	3.00E-09	0.511211932	0.367	0.191	9.06E-05	Primed.mESC	H2bu1-ps
Gm25799	3.21E-09	0.593152847	0.774	0.668	9.70E-05	Primed.mESC	Gm25799
Gm23298	4.21E-09	0.649546461	0.709	0.569	0.000127231	Primed.mESC	Gm23298
Rps2	6.14E-09	0.500228688	0.935	0.914	0.00018521	Primed.mESC	Rps2
Gm26127	1.19E-08	0.482127402	0.554	0.389	0.000357881	Primed.mESC	Gm26127
Gm24803	1.41E-08	0.806498081	0.717	0.569	0.000425447	Primed.mESC	Gm24803
Gm22505	1.84E-08	0.755193528	0.973	0.969	0.000554608	Primed.mESC	Gm22505
Gm26228	2.18E-08	0.854904843	0.943	0.927	0.000657853	Primed.mESC	Gm26228
Gm44341	2.32E-08	0.448685643	0.478	0.283	0.000699161	Primed.mESC	Gm44341
Gm23097	3.32E-08	0.954689792	0.516	0.394	0.001001088	Primed.mESC	Gm23097
Gm22363	4.26E-08	0.765020945	0.97	0.969	0.001285184	Primed.mESC	Gm22363
Gm24840	6.66E-08	0.400086048	0.812	0.717	0.002011125	Primed.mESC	Gm24840
Gm24697	1.33E-07	0.407054422	0.601	0.455	0.004025091	Primed.mESC	Gm24697
Gm26331	3.18E-07	0.763892328	0.927	0.894	0.009612236	Primed.mESC	Gm26331
Gm23140	3.68E-07	0.773074862	0.951	0.963	0.011121779	Primed.mESC	Gm23140
H4c2	4.21E-07	0.342213352	0.677	0.539	0.012718674	Primed.mESC	H4c2
Gm26501	4.86E-07	0.731337798	0.978	0.972	0.014673364	Primed.mESC	Gm26501
Gm23103	5.63E-07	0.613665694	0.826	0.767	0.016986911	Primed.mESC	Gm23103
Adam21	6.88E-07	0.434749299	0.372	0.215	0.02077204	Primed.mESC	Adam21
Gm24704	6.93E-07	0.27614427	0.31	0.176	0.020927553	Primed.mESC	Gm24704
Gm22886	7.15E-07	0.769846142	0.951	0.947	0.021583702	Primed.mESC	Gm22886
Gm9234	7.41E-07	0.5132646	0.81	0.71	0.022382595	Primed.mESC	Gm9234
Gm24928	8.28E-07	1.210586723	0.948	0.954	0.024993712	Primed.mESC	Gm24928
Gm25431	9.21E-07	0.334642657	0.853	0.754	0.027801057	Primed.mESC	Gm25431
Gm46430	1.19E-06	1.08779165	0.543	0.389	0.035796688	Primed.mESC	Gm46430
Gm25211	1.34E-06	0.626019572	0.905	0.894	0.040496215	Primed.mESC	Gm25211
Gm24641	1.51E-06	0.553688313	0.709	0.6	0.045621289	Primed.mESC	Gm24641
Gm25516	1.66E-06	0.586717063	0.745	0.686	0.050102599	Primed.mESC	Gm25516
Gm22352	1.73E-06	0.373905386	0.527	0.396	0.052361538	Primed.mESC	Gm22352
Gm24182	1.91E-06	0.395936463	0.617	0.483	0.057645403	Primed.mESC	Gm24182
Gm23947	2.27E-06	0.761832622	0.812	0.763	0.068622176	Primed.mESC	Gm23947
Eif4ebp1	2.36E-06	0.644929263	0.712	0.617	0.071144382	Primed.mESC	Eif4ebp1
Gm25815	2.47E-06	0.362686252	0.696	0.589	0.074643228	Primed.mESC	Gm25815
Nefm	2.78E-06	0.585703025	0.326	0.18	0.084013923	Primed.mESC	Nefm
Gm22623	3.22E-06	0.632869851	0.707	0.596	0.097326144	Primed.mESC	Gm22623
Gm5921	3.48E-06	0.599553273	0.736	0.615	0.105140529	Primed.mESC	Gm5921
H4c1	3.55E-06	0.537148951	0.935	0.941	0.107026696	Primed.mESC	H4c1
Gm42738	5.02E-06	0.447787514	0.592	0.461	0.15141972	Primed.mESC	Gm42738
Gm22716	5.06E-06	0.684521928	0.639	0.571	0.152884439	Primed.mESC	Gm22716
Bex2	5.09E-06	0.404666322	0.745	0.609	0.153503067	Primed.mESC	Bex2
Gm25101	5.15E-06	0.745407032	0.918	0.883	0.155309476	Primed.mESC	Gm25101
Rps20	5.59E-06	0.318908915	0.967	0.982	0.168609207	Primed.mESC	Rps20
Gm22305	6.42E-06	0.579888263	0.533	0.422	0.193921819	Primed.mESC	Gm22305
Grin2a	6.48E-06	0.289919758	0.709	0.572	0.195552669	Primed.mESC	Grin2a
Rps27l	6.74E-06	0.370532605	0.902	0.824	0.20349534	Primed.mESC	Rps27l
Gm22170	7.36E-06	0.307163835	0.867	0.811	0.222269045	Primed.mESC	Gm22170
Gm22969	7.63E-06	0.725008243	0.976	0.961	0.230254095	Primed.mESC	Gm22969
Gm5786	9.06E-06	0.795397907	0.663	0.545	0.273407714	Primed.mESC	Gm5786
Gm24584	1.05E-05	0.419406253	0.514	0.396	0.317044538	Primed.mESC	Gm24584
Gm26204	1.06E-05	0.43139088	0.671	0.561	0.319268982	Primed.mESC	Gm26204
Gm25797	1.14E-05	0.731290984	0.848	0.828	0.342811469	Primed.mESC	Gm25797
Gm22821	1.14E-05	0.450831487	0.723	0.615	0.343701832	Primed.mESC	Gm22821
Gm23421	1.15E-05	0.703310947	0.546	0.426	0.346553162	Primed.mESC	Gm23421
Pptc7	1.28E-05	0.463601847	0.155	0.284	0.386790756	Primed.mESC	Pptc7
Rplp0	1.33E-05	0.297878754	0.984	0.983	0.400120378	Primed.mESC	Rplp0
Gm23941	1.54E-05	1.475960423	0.522	0.433	0.464827372	Primed.mESC	Gm23941
Zfp4231	1.56E-05	0.726544584	0.299	0.462	0.470872994	Primed.mESC	Zfp423
Gm25404	1.85E-05	0.339881803	0.492	0.378	0.557682348	Primed.mESC	Gm25404
9830132P13Rik	1.86E-05	0.350628654	0.37	0.233	0.561610401	Primed.mESC	9830132P13Rik
Gm23733	1.99E-05	0.409874129	0.554	0.459	0.6016128	Primed.mESC	Gm23733
Gm24305	2.08E-05	0.461488577	0.902	0.881	0.627275333	Primed.mESC	Gm24305
Gm24592	2.30E-05	0.534093404	0.598	0.488	0.694130479	Primed.mESC	Gm24592
Gm25337	2.40E-05	0.488547952	0.448	0.312	0.723532335	Primed.mESC	Gm25337
Gm24705	2.43E-05	0.402693253	0.587	0.479	0.733282224	Primed.mESC	Gm24705
Fam83h	2.46E-05	0.781370485	0.139	0.253	0.741709908	Primed.mESC	Fam83h
Gm44008	2.51E-05	0.530359825	0.296	0.176	0.75721373	Primed.mESC	Gm44008
Tmem163	2.66E-05	1.095747502	0.769	0.675	0.801978802	Primed.mESC	Tmem163
Gm26071	2.73E-05	1.171428189	0.938	0.932	0.824638354	Primed.mESC	Gm26071
Gm24968	2.73E-05	0.352838666	0.829	0.789	0.82487236	Primed.mESC	Gm24968
Gm24168	2.79E-05	0.617646891	0.891	0.87	0.840797926	Primed.mESC	Gm24168
Gm22633	2.88E-05	0.602014646	0.973	0.974	0.869535069	Primed.mESC	Gm22633
Gm15222	3.31E-05	0.525645069	0.527	0.398	1	Primed.mESC	Gm15222
Gm24873	3.53E-05	0.413234188	0.834	0.752	1	Primed.mESC	Gm24873
Gm23095	3.61E-05	0.742095632	0.948	0.95	1	Primed.mESC	Gm23095
Gm26128	3.97E-05	0.513095488	0.867	0.828	1	Primed.mESC	Gm26128
Gm25739	3.97E-05	0.72695567	0.856	0.864	1	Primed.mESC	Gm25739
Hmga1	4.03E-05	0.722883477	0.728	0.637	1	Primed.mESC	Hmga1
H3f4	4.71E-05	1.966995175	0.25	0.152	1	Primed.mESC	H3f4
Gm22805	4.78E-05	0.376328048	0.652	0.593	1	Primed.mESC	Gm22805
Gm25078	5.05E-05	0.69429195	0.883	0.873	1	Primed.mESC	Gm25078
Gm25538	5.38E-05	0.656016186	0.902	0.877	1	Primed.mESC	Gm25538
Gm7618	5.73E-05	0.415106604	0.812	0.752	1	Primed.mESC	Gm7618
Gm6278	6.04E-05	0.288909642	0.894	0.833	1	Primed.mESC	Gm6278
Gm25457	6.22E-05	0.470434311	0.696	0.617	1	Primed.mESC	Gm25457
Rps26	6.37E-05	0.295062936	0.989	0.982	1	Primed.mESC	Rps26
Rps2-ps8	6.49E-05	0.608874569	0.56	0.431	1	Primed.mESC	Rps2-ps8
Gm25781	6.79E-05	1.061461312	0.821	0.793	1	Primed.mESC	Gm25781
Med25	6.79E-05	0.429971338	0.647	0.51	1	Primed.mESC	Med25
Rps18	7.19E-05	0.264112194	0.981	0.974	1	Primed.mESC	Rps18
Gm45855	7.28E-05	0.691695829	0.663	0.567	1	Primed.mESC	Gm45855
Gm9396	8.34E-05	0.509298466	0.812	0.738	1	Primed.mESC	Gm9396
Gm7993	8.37E-05	0.515607558	0.62	0.503	1	Primed.mESC	Gm7993
Gm24242	8.81E-05	0.371331442	0.571	0.461	1	Primed.mESC	Gm24242
Gm25793	9.09E-05	0.629849659	0.851	0.815	1	Primed.mESC	Gm25793
Gm25563	9.53E-05	0.696786506	0.84	0.82	1	Primed.mESC	Gm25563
Gm24614	9.98E-05	0.508706389	0.668	0.613	1	Primed.mESC	Gm24614
Gm26063	0.000101927	0.605435109	0.946	0.936	1	Primed.mESC	Gm26063
Gm26002	0.000102141	0.333889707	0.685	0.6	1	Primed.mESC	Gm26002
Gm26497	0.000114072	1.286049172	0.78	0.732	1	Primed.mESC	Gm26497
Rps19	0.000118674	0.266240171	0.992	0.993	1	Primed.mESC	Rps19
Dppa5a	0.000121869	0.283349551	0.685	0.56	1	Primed.mESC	Dppa5a
Gm22107	0.000123197	0.547157338	0.859	0.846	1	Primed.mESC	Gm22107
Mif	0.000127343	0.370376613	0.878	0.848	1	Primed.mESC	Mif
Rpl19	0.000135425	0.342209909	0.94	0.949	1	Primed.mESC	Rpl19
Gm23044	0.000180538	0.350170737	0.769	0.701	1	Primed.mESC	Gm23044
Gm23402	0.000181967	0.62489445	0.91	0.853	1	Primed.mESC	Gm23402
Gm26189	0.000188185	0.442789807	0.677	0.6	1	Primed.mESC	Gm26189
Ptges3	0.000193384	0.44032339	0.829	0.806	1	Primed.mESC	Ptges3
Gng3	0.000193985	0.899793872	0.253	0.156	1	Primed.mESC	Gng3
Ttk	0.000198288	0.668423541	0.465	0.343	1	Primed.mESC	Ttk
Gm23248	0.00019971	0.730007074	0.799	0.798	1	Primed.mESC	Gm23248
Gm25810	0.000216795	0.612404648	0.899	0.899	1	Primed.mESC	Gm25810
Hmga1b	0.000219571	0.35718432	0.753	0.661	1	Primed.mESC	Hmga1b
Cdkl5	0.000219839	0.703695598	0.389	0.262	1	Primed.mESC	Cdkl5
Gm22448	0.000226946	0.740560844	0.701	0.684	1	Primed.mESC	Gm22448
Dmtn	0.000227838	0.913230272	0.739	0.639	1	Primed.mESC	Dmtn
Gm25805	0.000228075	0.525867545	0.764	0.734	1	Primed.mESC	Gm25805
Gm23966	0.000229214	0.882832562	0.875	0.835	1	Primed.mESC	Gm23966
Gm24464	0.000239183	0.531619237	0.867	0.82	1	Primed.mESC	Gm24464
Arhgdig	0.000239335	0.685802725	0.204	0.297	1	Primed.mESC	Arhgdig
Vmn2r23	0.000247656	0.604062648	0.261	0.16	1	Primed.mESC	Vmn2r23
Gm23520	0.000249986	0.259024139	0.505	0.407	1	Primed.mESC	Gm23520
Man1c1	0.000252844	0.40638137	0.19	0.288	1	Primed.mESC	Man1c1
Gm23463	0.00025793	0.49083341	0.389	0.297	1	Primed.mESC	Gm23463
Gm25484	0.000279407	0.469348305	0.688	0.629	1	Primed.mESC	Gm25484
Gm26328	0.000281812	0.425663167	0.731	0.64	1	Primed.mESC	Gm26328
Stmn2	0.000281838	0.495042281	0.535	0.422	1	Primed.mESC	Stmn2
Gm25801	0.000288661	0.936570425	0.546	0.442	1	Primed.mESC	Gm25801
Gm25670	0.000289369	0.314609888	0.421	0.316	1	Primed.mESC	Gm25670
Gm25740	0.000311788	0.525368851	0.503	0.409	1	Primed.mESC	Gm25740
Gm22308	0.000334453	0.333685537	0.734	0.69	1	Primed.mESC	Gm22308
Smo1	0.000335448	0.29789029	0.277	0.393	1	Primed.mESC	Smo
Nhp2	0.000340912	0.40798718	0.668	0.572	1	Primed.mESC	Nhp2
Gm20628	0.000377902	0.449792331	0.348	0.233	1	Primed.mESC	Gm20628
Rps2-ps5	0.000378207	0.664626121	0.603	0.516	1	Primed.mESC	Rps2-ps5
Gm25937	0.000378244	0.485688631	0.668	0.617	1	Primed.mESC	Gm25937
Rps2-ps6	0.000383663	0.491417961	0.685	0.583	1	Primed.mESC	Rps2-ps6
Gm26104	0.000391614	0.98782985	0.88	0.861	1	Primed.mESC	Gm26104
Gm24924	0.000401393	0.279626742	0.984	0.985	1	Primed.mESC	Gm24924
Gm42715	0.000403187	0.728996091	0.285	0.182	1	Primed.mESC	Gm42715
Gm25126	0.000420845	0.653967604	0.785	0.741	1	Primed.mESC	Gm25126
Gm25412	0.000431989	0.498906736	0.886	0.848	1	Primed.mESC	Gm25412
Crip1	0.000433089	0.418626669	0.579	0.483	1	Primed.mESC	Crip1
Adam9	0.000444929	0.774198811	0.182	0.288	1	Primed.mESC	Adam9
Gm22421	0.000449116	0.559894419	0.829	0.8	1	Primed.mESC	Gm22421
Gm26180	0.000452854	0.550062341	0.834	0.817	1	Primed.mESC	Gm26180
Gm24204	0.000480791	0.601016625	0.864	0.862	1	Primed.mESC	Gm24204
Gm26138	0.000481728	0.423482309	0.538	0.47	1	Primed.mESC	Gm26138
Gm24316	0.000501064	0.53901728	0.394	0.308	1	Primed.mESC	Gm24316
Chd7	0.000514423	0.305436238	0.503	0.615	1	Primed.mESC	Chd7
Map111	0.000561923	0.257766169	0.182	0.277	1	Primed.mESC	Map11
Slc2a3	0.000592841	0.437631582	0.663	0.554	1	Primed.mESC	Slc2a3
Gm24116	0.00061206	0.301252499	0.451	0.361	1	Primed.mESC	Gm24116
Gm24713	0.000634162	0.56830237	0.312	0.217	1	Primed.mESC	Gm24713
Rpl18	0.00067786	0.286151236	0.957	0.972	1	Primed.mESC	Rpl18
Gm23002	0.000678284	0.272610016	0.644	0.556	1	Primed.mESC	Gm23002
Dcaf4	0.000690886	1.057032289	0.304	0.215	1	Primed.mESC	Dcaf4
Mcmdc2	0.000691036	0.517045279	0.261	0.161	1	Primed.mESC	Mcmdc2
Gm22245	0.000693242	0.304751242	0.492	0.393	1	Primed.mESC	Gm22245
Gm26206	0.000714277	0.637364176	0.538	0.464	1	Primed.mESC	Gm26206
Krt18	0.000725824	0.704250607	0.386	0.297	1	Primed.mESC	Krt18
Siva1	0.00074835	0.570897288	0.649	0.567	1	Primed.mESC	Siva1
Gm12366	0.000760569	0.687383626	0.524	0.406	1	Primed.mESC	Gm12366
Hdgf	0.000761013	0.384806761	0.875	0.835	1	Primed.mESC	Hdgf
Gm10163	0.00078859	0.316203156	0.573	0.446	1	Primed.mESC	Gm10163
Gm22351	0.000797113	0.957465169	0.625	0.561	1	Primed.mESC	Gm22351
Bex1	0.000861774	0.344299006	0.682	0.6	1	Primed.mESC	Bex1
Gm22747	0.000880167	0.559658096	0.821	0.793	1	Primed.mESC	Gm22747
Gm10275	0.000902247	0.357014282	0.927	0.866	1	Primed.mESC	Gm10275
Gm22127	0.000936164	0.576534552	0.47	0.38	1	Primed.mESC	Gm22127
Gm24707	0.000940839	0.360384845	0.715	0.679	1	Primed.mESC	Gm24707
Ebpl1	0.000958292	0.692790461	0.408	0.301	1	Primed.mESC	Ebpl
Eif3k	0.00097108	0.289707607	0.777	0.71	1	Primed.mESC	Eif3k
Gm24099	0.000971556	0.546047059	0.745	0.714	1	Primed.mESC	Gm24099
Gm22946	0.000997787	0.275344309	0.329	0.239	1	Primed.mESC	Gm22946
Gm25450	0.001121769	1.299948754	0.872	0.828	1	Primed.mESC	Gm25450
Rpl10a	0.001273469	0.270510711	0.992	0.983	1	Primed.mESC	Rpl10a
Gm22129	0.001291082	0.441246867	0.769	0.732	1	Primed.mESC	Gm22129
Crip2	0.001308736	0.742890191	0.367	0.284	1	Primed.mESC	Crip2
Fau	0.001352841	0.265864789	0.959	0.978	1	Primed.mESC	Fau
Rps2-ps10	0.001354677	0.485170352	0.546	0.451	1	Primed.mESC	Rps2-ps10
Plekha3	0.001406383	0.337639176	0.891	0.835	1	Primed.mESC	Plekha3
Rps11	0.001458642	0.260302323	0.94	0.956	1	Primed.mESC	Rps11
Tafa1	0.0014775	0.666911632	0.408	0.295	1	Primed.mESC	Tafa1
Rpl19-ps7	0.001481077	0.276875764	0.815	0.756	1	Primed.mESC	Rpl19-ps7
Gm23092	0.001542512	0.325966406	0.622	0.563	1	Primed.mESC	Gm23092
Gm22306	0.001584378	0.327067873	0.84	0.826	1	Primed.mESC	Gm22306
Gm23428	0.001618578	0.341606162	0.611	0.543	1	Primed.mESC	Gm23428
Gm45184	0.001626253	0.308498834	0.707	0.613	1	Primed.mESC	Gm45184
Erh	0.001673722	0.346806752	0.796	0.763	1	Primed.mESC	Erh
Vaultrc5	0.001771625	0.952796832	0.91	0.895	1	Primed.mESC	Vaultrc5
Rps2-ps13	0.001831778	0.524701403	0.454	0.352	1	Primed.mESC	Rps2-ps13
Orc5	0.001836637	0.428874152	0.438	0.338	1	Primed.mESC	Orc5
Rps19-ps4	0.001952566	0.35755908	0.704	0.635	1	Primed.mESC	Rps19-ps4
Gm23649	0.001977489	0.542404376	0.707	0.681	1	Primed.mESC	Gm23649
Gm23144	0.001981072	0.440225864	0.848	0.813	1	Primed.mESC	Gm23144
Glipr2	0.001995408	1.039407356	0.258	0.18	1	Primed.mESC	Glipr2
Hspb1	0.001995563	0.568381384	0.598	0.525	1	Primed.mESC	Hspb1
Rpl10a-ps1	0.002035535	0.28657864	0.913	0.936	1	Primed.mESC	Rpl10a-ps1
Mettl3	0.002112841	0.290370682	0.427	0.327	1	Primed.mESC	Mettl3
Pgk1	0.002161532	0.280477175	0.753	0.662	1	Primed.mESC	Pgk1
Gm25930	0.002163192	0.632374568	0.899	0.917	1	Primed.mESC	Gm25930
Rps27	0.002182839	0.254448771	0.973	0.985	1	Primed.mESC	Rps27
Gm11249	0.002235401	0.675296326	0.543	0.466	1	Primed.mESC	Gm11249
Gm4739	0.002246003	0.367211674	0.666	0.594	1	Primed.mESC	Gm4739
Rps21	0.002353525	0.267661576	0.951	0.938	1	Primed.mESC	Rps21
Polr2c	0.00236404	0.464821247	0.508	0.431	1	Primed.mESC	Polr2c
Avpi1	0.002371987	1.031887395	0.378	0.281	1	Primed.mESC	Avpi1
B230312C02Rik	0.002388802	0.552083205	0.302	0.215	1	Primed.mESC	B230312C02Rik
Gm23523	0.002548107	0.683400877	0.736	0.723	1	Primed.mESC	Gm23523
Gm34432	0.002573136	0.371809359	0.486	0.389	1	Primed.mESC	Gm34432
Gm49359	0.002622556	0.416307828	0.745	0.635	1	Primed.mESC	Gm49359
Gm20274	0.002673964	0.42295961	0.495	0.406	1	Primed.mESC	Gm20274
Gm4285	0.002714113	0.441750933	0.285	0.193	1	Primed.mESC	Gm4285
Prrg4	0.002737576	0.93768771	0.25	0.171	1	Primed.mESC	Prrg4
Adcyap1	0.002744477	0.722669666	0.318	0.222	1	Primed.mESC	Adcyap1
Eif5a	0.002902432	0.312430207	0.878	0.855	1	Primed.mESC	Eif5a
Gm10224	0.003017349	0.272794457	0.72	0.582	1	Primed.mESC	Gm10224
Sdk1	0.003112747	0.407497618	0.72	0.62	1	Primed.mESC	Sdk1
Eif2a	0.003143049	0.34978143	0.693	0.598	1	Primed.mESC	Eif2a
Ftl2-ps	0.003160271	0.323015491	0.859	0.794	1	Primed.mESC	Ftl2-ps
Gm10136	0.003202183	0.427744985	0.799	0.765	1	Primed.mESC	Gm10136
Gm17709	0.003337592	0.640985526	0.408	0.323	1	Primed.mESC	Gm17709
Txlng	0.003366567	0.446968848	0.448	0.354	1	Primed.mESC	Txlng
Omd	0.003382904	0.284779495	0.31	0.215	1	Primed.mESC	Omd
Gm22550	0.003435581	0.28406296	0.774	0.728	1	Primed.mESC	Gm22550
Gm7363	0.003487127	0.31926425	0.304	0.222	1	Primed.mESC	Gm7363
Gm10052	0.003488533	0.605076636	0.473	0.38	1	Primed.mESC	Gm10052
Pin1	0.003505559	0.44404588	0.571	0.477	1	Primed.mESC	Pin1
Gm25380	0.003523014	1.057899914	0.921	0.923	1	Primed.mESC	Gm25380
Psrc1	0.003589607	0.685813222	0.533	0.448	1	Primed.mESC	Psrc1
Ubash3a	0.003603523	0.299535051	0.481	0.367	1	Primed.mESC	Ubash3a
Olfr933	0.003612679	0.367019	0.258	0.169	1	Primed.mESC	Olfr933
Car2	0.003659837	0.697924559	0.503	0.422	1	Primed.mESC	Car2
Gm23264	0.003663459	0.476696465	0.924	0.892	1	Primed.mESC	Gm23264
Gm24494	0.003704912	0.370218225	0.932	0.93	1	Primed.mESC	Gm24494
Rpl36-ps3	0.003718704	0.446282799	0.864	0.824	1	Primed.mESC	Rpl36-ps3
Gm49421	0.003719106	0.279470584	0.378	0.277	1	Primed.mESC	Gm49421
Gm22165	0.003841949	0.291215817	0.5	0.442	1	Primed.mESC	Gm22165
Gm9260	0.003894229	0.407365824	0.304	0.224	1	Primed.mESC	Gm9260
Hmgb2	0.003907549	0.293616258	0.804	0.739	1	Primed.mESC	Hmgb2
Ssna1	0.003939151	0.505278538	0.495	0.407	1	Primed.mESC	Ssna1
Glrx3	0.003950697	0.257770615	0.731	0.675	1	Primed.mESC	Glrx3
Gm26435	0.003994141	0.284254156	0.726	0.67	1	Primed.mESC	Gm26435
Gm23412	0.004215621	0.397908428	0.649	0.554	1	Primed.mESC	Gm23412
Pcbp2	0.004216479	0.368218835	0.785	0.747	1	Primed.mESC	Pcbp2
Gm25681	0.004297748	0.394884264	0.921	0.899	1	Primed.mESC	Gm25681
Dixdc1	0.004347087	0.446400808	0.258	0.339	1	Primed.mESC	Dixdc1
0610009B22Rik	0.00440797	0.774899867	0.348	0.279	1	Primed.mESC	0610009B22Rik
Gm22971	0.004434082	0.633713487	0.533	0.461	1	Primed.mESC	Gm22971
Lyar	0.004489364	0.299087213	0.62	0.543	1	Primed.mESC	Lyar
Gm24292	0.004495039	0.361012148	0.402	0.334	1	Primed.mESC	Gm24292
H2aj	0.004636234	0.485170243	0.601	0.534	1	Primed.mESC	H2aj
Gm37906	0.004697375	0.609917973	0.283	0.198	1	Primed.mESC	Gm37906
Gm25327	0.004824033	1.247859461	0.679	0.659	1	Primed.mESC	Gm25327
Banf1	0.004831511	0.305240738	0.698	0.65	1	Primed.mESC	Banf1
Cavin11	0.004898034	0.268324522	0.188	0.272	1	Primed.mESC	Cavin1
D630033A02Rik	0.004914591	0.986733363	0.274	0.347	1	Primed.mESC	D630033A02Rik
Asns	0.005022354	0.304461048	0.524	0.435	1	Primed.mESC	Asns
Gm23407	0.005078207	0.408030225	0.685	0.661	1	Primed.mESC	Gm23407
Gm8225	0.00509133	0.351703839	0.489	0.398	1	Primed.mESC	Gm8225
Setd4	0.005137726	0.79942704	0.285	0.211	1	Primed.mESC	Setd4
Gsdma	0.005253	0.832606221	0.418	0.33	1	Primed.mESC	Gsdma
Acbd5	0.005313163	0.99073813	0.361	0.288	1	Primed.mESC	Acbd5
Mccc1	0.005615821	0.312215869	0.519	0.429	1	Primed.mESC	Mccc1
Gm38047	0.005642627	0.618273226	0.459	0.349	1	Primed.mESC	Gm38047
Myl61	0.005647729	0.360265344	0.902	0.903	1	Primed.mESC	Myl6
Gm26511	0.005708514	1.144620773	0.304	0.222	1	Primed.mESC	Gm26511
Gm24611	0.005711878	0.312645035	0.788	0.752	1	Primed.mESC	Gm24611
Gm14044	0.006008307	0.485807316	0.739	0.664	1	Primed.mESC	Gm14044
Sharpin	0.006028883	0.607965243	0.323	0.239	1	Primed.mESC	Sharpin
Vat1	0.006126011	0.329774493	0.212	0.308	1	Primed.mESC	Vat1
Fbl	0.006194675	0.440150198	0.696	0.675	1	Primed.mESC	Fbl
Dppa5b	0.006238349	0.60943092	0.283	0.209	1	Primed.mESC	Dppa5b
Tjp2	0.006302799	0.411170144	0.641	0.543	1	Primed.mESC	Tjp2
Lin28a	0.006764967	1.06357988	0.543	0.459	1	Primed.mESC	Lin28a
Ddx39	0.006851525	0.253534868	0.611	0.528	1	Primed.mESC	Ddx39
Pbld1	0.006880111	0.332637367	0.269	0.194	1	Primed.mESC	Pbld1
Gm15501	0.006901448	0.327146654	0.913	0.91	1	Primed.mESC	Gm15501
Ranbp1	0.006990324	0.334402275	0.821	0.787	1	Primed.mESC	Ranbp1
Gm23116	0.007064731	0.968124812	0.329	0.261	1	Primed.mESC	Gm23116
Ciapin1	0.007693169	0.548230753	0.557	0.495	1	Primed.mESC	Ciapin1
Csde1	0.007791988	0.321064532	0.899	0.84	1	Primed.mESC	Csde1
Gm49767	0.007815916	0.947578432	0.519	0.431	1	Primed.mESC	Gm49767
Dstn	0.007820328	0.38389545	0.791	0.73	1	Primed.mESC	Dstn
Tomm7	0.007915574	0.312447496	0.793	0.725	1	Primed.mESC	Tomm7
Defb35	0.008030456	0.793104326	0.299	0.22	1	Primed.mESC	Defb35
Map7d11	0.008061341	0.37927076	0.312	0.42	1	Primed.mESC	Map7d1
Eomes	0.008208116	0.43652924	0.378	0.292	1	Primed.mESC	Eomes
Rps18-ps1	0.008268436	0.455109938	0.872	0.829	1	Primed.mESC	Rps18-ps1
Sfn	0.008393354	1.007417544	0.321	0.251	1	Primed.mESC	Sfn
Pde4d	0.008501857	0.428526581	0.361	0.433	1	Primed.mESC	Pde4d
Krt8	0.008619019	0.708183357	0.34	0.272	1	Primed.mESC	Krt8
Wdr731	0.008768403	0.25790181	0.285	0.211	1	Primed.mESC	Wdr73
Tcp1	0.009041509	0.268860169	0.723	0.695	1	Primed.mESC	Tcp1
Impdh2	0.009628705	0.360419105	0.736	0.703	1	Primed.mESC	Impdh2
Gm23946	2.39E-18	2.602830397	0.634	0.146	7.21E-14	Ectomesoderm	Gm23946
Snhg9	1.64E-17	2.178179286	0.951	0.433	4.94E-13	Ectomesoderm	Snhg9
Fbxo5	2.75E-16	1.763461742	0.927	0.358	8.30E-12	Ectomesoderm	Fbxo5
Tcea3	6.20E-16	1.688744911	0.902	0.361	1.87E-11	Ectomesoderm	Tcea3
Scarna6	8.33E-16	2.280973663	0.78	0.271	2.51E-11	Ectomesoderm	Scarna6
Gm24539	8.47E-16	1.463767809	0.902	0.321	2.56E-11	Ectomesoderm	Gm24539
H4c41	2.26E-15	1.471927328	1	0.88	6.81E-11	Ectomesoderm	H4c4
Mir5136	2.33E-15	1.663394355	0.976	0.516	7.05E-11	Ectomesoderm	Mir5136
Gm26175	4.15E-15	1.19312212	0.585	0.128	1.25E-10	Ectomesoderm	Gm26175
Zfp42	5.28E-15	1.928134431	0.854	0.322	1.59E-10	Ectomesoderm	Zfp42
Zfp980	6.19E-15	1.35373478	1	0.397	1.87E-10	Ectomesoderm	Zfp980
Tdh	7.44E-15	1.548306282	0.902	0.33	2.25E-10	Ectomesoderm	Tdh
Gm22027	7.93E-15	1.155030494	0.732	0.209	2.39E-10	Ectomesoderm	Gm22027
Zfp989	1.25E-14	1.556309775	0.902	0.335	3.78E-10	Ectomesoderm	Zfp989
Gm92341	1.36E-14	1.674548251	1	0.739	4.10E-10	Ectomesoderm	Gm9234
Gm22486	1.76E-14	1.85146582	0.732	0.242	5.30E-10	Ectomesoderm	Gm22486
Ldah1	2.61E-14	1.379477389	0.78	0.25	7.88E-10	Ectomesoderm	Ldah
Gm10240	2.66E-14	1.381591527	1	0.532	8.03E-10	Ectomesoderm	Gm10240
Zfp600	2.69E-14	1.172673641	1	0.386	8.12E-10	Ectomesoderm	Zfp600
H4c31	5.17E-14	1.291511602	1	0.951	1.56E-09	Ectomesoderm	H4c3
Platr4	5.47E-14	1.446026227	0.366	0.055	1.65E-09	Ectomesoderm	Platr4
Uchl3	6.16E-14	1.284261433	1	0.463	1.86E-09	Ectomesoderm	Uchl3
Gm22748	6.58E-14	1.538064289	0.976	0.45	1.99E-09	Ectomesoderm	Gm22748
C230062I16Rik	8.32E-14	1.477565453	0.976	0.474	2.51E-09	Ectomesoderm	C230062I16Rik
Zfp981	1.02E-13	1.322317298	0.951	0.366	3.08E-09	Ectomesoderm	Zfp981
H2ac81	1.03E-13	1.354857279	1	0.678	3.11E-09	Ectomesoderm	H2ac8
Sema4b1	1.17E-13	1.416243743	0.805	0.265	3.54E-09	Ectomesoderm	Sema4b
H4c111	1.41E-13	1.286934682	1	0.912	4.27E-09	Ectomesoderm	H4c11
H4c141	1.49E-13	1.368560036	1	0.714	4.50E-09	Ectomesoderm	H4c14
Gpx4	1.61E-13	1.624437599	1	0.711	4.85E-09	Ectomesoderm	Gpx4
Chchd10	1.94E-13	1.461201145	1	0.433	5.84E-09	Ectomesoderm	Chchd10
Gm25635	1.99E-13	0.649819984	0.537	0.119	6.01E-09	Ectomesoderm	Gm25635
Alg13	2.09E-13	1.392869954	1	0.427	6.32E-09	Ectomesoderm	Alg13
Rex2	2.70E-13	1.202985509	1	0.396	8.14E-09	Ectomesoderm	Rex2
Mrpl22	2.84E-13	1.019452006	0.927	0.398	8.58E-09	Ectomesoderm	Mrpl22
Snord17	2.89E-13	2.335301779	0.951	0.589	8.72E-09	Ectomesoderm	Snord17
H2ax1	2.91E-13	1.375911055	1	0.748	8.77E-09	Ectomesoderm	H2ax
Gm43960	2.97E-13	0.890838834	0.512	0.119	8.95E-09	Ectomesoderm	Gm43960
Zfp428	3.09E-13	1.521931053	0.829	0.3	9.33E-09	Ectomesoderm	Zfp428
Snora23	4.72E-13	2.048001888	0.659	0.206	1.43E-08	Ectomesoderm	Snora23
Carnmt1	4.85E-13	1.304090894	1	0.42	1.46E-08	Ectomesoderm	Carnmt1
Hspb11	5.09E-13	1.460902912	1	0.533	1.54E-08	Ectomesoderm	Hspb1
Platr10	6.11E-13	1.389005006	0.902	0.359	1.84E-08	Ectomesoderm	Platr10
Gm9755	6.11E-13	1.486788591	0.78	0.275	1.84E-08	Ectomesoderm	Gm9755
Ckb	6.73E-13	1.498814693	0.927	0.367	2.03E-08	Ectomesoderm	Ckb
Ass1	6.82E-13	1.932281374	0.854	0.328	2.06E-08	Ectomesoderm	Ass1
Set	7.13E-13	1.222113998	1	0.893	2.15E-08	Ectomesoderm	Set
Zfp987	7.70E-13	1.251386087	0.927	0.359	2.32E-08	Ectomesoderm	Zfp987
Rrp9	8.64E-13	1.533064914	0.854	0.337	2.61E-08	Ectomesoderm	Rrp9
Tbl31	9.44E-13	1.298228872	0.829	0.326	2.85E-08	Ectomesoderm	Tbl3
Gm22422	1.01E-12	1.346634322	0.537	0.133	3.05E-08	Ectomesoderm	Gm22422
Tada2a	1.05E-12	1.217210137	0.805	0.298	3.17E-08	Ectomesoderm	Tada2a
H2ac151	1.07E-12	1.121642824	1	0.647	3.23E-08	Ectomesoderm	H2ac15
Gm25395	1.08E-12	1.025913144	0.854	0.37	3.26E-08	Ectomesoderm	Gm25395
Ptma	1.11E-12	1.045498312	1	0.983	3.36E-08	Ectomesoderm	Ptma
Gm31300	1.23E-12	0.893477014	0.683	0.208	3.71E-08	Ectomesoderm	Gm31300
Mybl2	1.24E-12	1.633433449	0.902	0.398	3.73E-08	Ectomesoderm	Mybl2
Gpx4-ps1	1.27E-12	1.606584058	0.512	0.128	3.82E-08	Ectomesoderm	Gpx4-ps1
Gpx4-ps2	1.30E-12	1.169120435	0.951	0.563	3.93E-08	Ectomesoderm	Gpx4-ps2
Chchd2-ps	1.35E-12	1.346501983	0.951	0.54	4.07E-08	Ectomesoderm	Chchd2-ps
Gm140441	1.55E-12	1.363960538	1	0.68	4.68E-08	Ectomesoderm	Gm14044
Mms191	1.60E-12	1.692768286	0.878	0.435	4.84E-08	Ectomesoderm	Mms19
Gm38056	1.64E-12	1.446026227	0.854	0.297	4.96E-08	Ectomesoderm	Gm38056
H2ac111	1.75E-12	1.259632645	1	0.644	5.30E-08	Ectomesoderm	H2ac11
Pou5f1	1.86E-12	1.47256737	0.927	0.476	5.62E-08	Ectomesoderm	Pou5f1
Gm25117	1.89E-12	0.844285498	0.585	0.158	5.69E-08	Ectomesoderm	Gm25117
Scarna13	1.95E-12	2.30574644	0.561	0.163	5.89E-08	Ectomesoderm	Scarna13
H4c13	2.06E-12	1.170263004	1	0.936	6.22E-08	Ectomesoderm	H4c1
Prdx1	2.08E-12	1.12804924	1	0.829	6.27E-08	Ectomesoderm	Prdx1
Dnah8	2.14E-12	1.771095803	0.951	0.435	6.47E-08	Ectomesoderm	Dnah8
2410141K09Rik	2.38E-12	1.225756977	0.805	0.272	7.17E-08	Ectomesoderm	2410141K09Rik
Epop	2.43E-12	1.599521653	0.927	0.389	7.33E-08	Ectomesoderm	Epop
Hist1h2an1	2.49E-12	1.149259302	1	0.682	7.52E-08	Ectomesoderm	Hist1h2an
Aff1	2.53E-12	1.905244751	0.732	0.26	7.64E-08	Ectomesoderm	Aff1
Nhp21	2.55E-12	1.158704943	1	0.593	7.70E-08	Ectomesoderm	Nhp2
Echdc2	2.67E-12	1.269879289	0.707	0.218	8.05E-08	Ectomesoderm	Echdc2
Gm25492	2.79E-12	0.858573562	0.585	0.154	8.43E-08	Ectomesoderm	Gm25492
Gm13835	3.15E-12	1.213272829	0.927	0.478	9.50E-08	Ectomesoderm	Gm13835
L1td1	3.18E-12	1.145422823	1	0.444	9.59E-08	Ectomesoderm	L1td1
H2az1	3.68E-12	1.176315423	1	0.913	1.11E-07	Ectomesoderm	H2az1
Fam25c	3.89E-12	1.519676624	0.512	0.123	1.18E-07	Ectomesoderm	Fam25c
Rpp21	3.99E-12	0.901235789	0.878	0.344	1.20E-07	Ectomesoderm	Rpp21
Hat1	4.15E-12	1.155177255	1	0.533	1.25E-07	Ectomesoderm	Hat1
Hist1h4n1	4.46E-12	0.990306109	1	0.922	1.35E-07	Ectomesoderm	Hist1h4n
Mrps24	4.56E-12	1.277666783	1	0.477	1.38E-07	Ectomesoderm	Mrps24
Etv5	5.18E-12	1.259123893	0.951	0.453	1.56E-07	Ectomesoderm	Etv5
Hells	5.37E-12	1.314019225	1	0.622	1.62E-07	Ectomesoderm	Hells
Uba52	5.55E-12	1.416058722	0.976	0.476	1.68E-07	Ectomesoderm	Uba52
Gm25788	5.87E-12	1.473971646	0.634	0.195	1.77E-07	Ectomesoderm	Gm25788
Gm23639	6.07E-12	1.902825161	0.951	0.519	1.83E-07	Ectomesoderm	Gm23639
Gm14303	6.08E-12	1.181137699	1	0.9	1.83E-07	Ectomesoderm	Gm14303
Hsd17b14	6.54E-12	1.248005332	0.683	0.221	1.97E-07	Ectomesoderm	Hsd17b14
H2bc111	6.57E-12	1.196079929	1	0.826	1.98E-07	Ectomesoderm	H2bc11
Ubxn2a	6.77E-12	1.39890588	0.854	0.342	2.04E-07	Ectomesoderm	Ubxn2a
Hsp90aa1	7.19E-12	1.139225095	1	0.943	2.17E-07	Ectomesoderm	Hsp90aa1
H2ac121	7.20E-12	1.081238915	1	0.665	2.17E-07	Ectomesoderm	H2ac12
Gm10323	7.27E-12	1.018130727	0.78	0.252	2.19E-07	Ectomesoderm	Gm10323
Olfr157	7.62E-12	1.385150291	0.756	0.256	2.30E-07	Ectomesoderm	Olfr157
Gm24336	7.76E-12	1.320147528	0.951	0.528	2.34E-07	Ectomesoderm	Gm24336
Dnmt3l	7.88E-12	1.363958757	0.902	0.362	2.38E-07	Ectomesoderm	Dnmt3l
Plk4	8.58E-12	1.077249026	0.976	0.425	2.59E-07	Ectomesoderm	Plk4
Zfp985	8.72E-12	1.250097401	0.878	0.353	2.63E-07	Ectomesoderm	Zfp985
Gm8797	9.11E-12	1.127601925	1	0.911	2.75E-07	Ectomesoderm	Gm8797
Gm15721	9.40E-12	0.681740027	0.585	0.158	2.84E-07	Ectomesoderm	Gm15721
Gm6055	9.75E-12	1.21063315	0.902	0.415	2.94E-07	Ectomesoderm	Gm6055
Asna1	9.79E-12	1.393352921	0.854	0.377	2.95E-07	Ectomesoderm	Asna1
Scarna8	1.01E-11	1.601361468	0.61	0.198	3.05E-07	Ectomesoderm	Scarna8
Lncenc1	1.08E-11	1.620376206	0.78	0.287	3.26E-07	Ectomesoderm	Lncenc1
Snora69	1.13E-11	1.832708515	0.78	0.326	3.42E-07	Ectomesoderm	Snora69
Ddx27	1.15E-11	1.210696108	0.951	0.5	3.48E-07	Ectomesoderm	Ddx27
Gm7204	1.17E-11	1.430333574	0.902	0.438	3.53E-07	Ectomesoderm	Gm7204
H3c151	1.25E-11	1.131208124	1	0.769	3.77E-07	Ectomesoderm	H3c15
Nlrp12	1.25E-11	1.624479493	0.805	0.333	3.78E-07	Ectomesoderm	Nlrp12
Gm4735	1.31E-11	1.216571068	1	0.696	3.95E-07	Ectomesoderm	Gm4735
Eno1	1.34E-11	1.146506095	1	0.87	4.06E-07	Ectomesoderm	Eno1
Nip7	1.38E-11	1.421150322	1	0.547	4.16E-07	Ectomesoderm	Nip7
Akr1b3	1.56E-11	1.138208605	0.976	0.501	4.71E-07	Ectomesoderm	Akr1b3
Abce1	1.60E-11	1.373315511	0.976	0.552	4.84E-07	Ectomesoderm	Abce1
Gm22728	1.61E-11	1.115931668	0.732	0.267	4.87E-07	Ectomesoderm	Gm22728
Gm15616	1.65E-11	0.953576486	0.756	0.275	4.98E-07	Ectomesoderm	Gm15616
Eno1b	1.80E-11	1.197591607	1	0.831	5.44E-07	Ectomesoderm	Eno1b
Gm22806	1.81E-11	1.422674146	0.659	0.226	5.45E-07	Ectomesoderm	Gm22806
Hist1h2ao1	1.82E-11	1.129472027	1	0.731	5.50E-07	Ectomesoderm	Hist1h2ao
Gm101631	1.83E-11	1.093191984	0.951	0.476	5.53E-07	Ectomesoderm	Gm10163
Tet1	1.89E-11	1.343839847	0.951	0.485	5.70E-07	Ectomesoderm	Tet1
Gm26287	1.89E-11	0.848356269	0.854	0.35	5.71E-07	Ectomesoderm	Gm26287
Snora57	1.92E-11	1.599313746	0.854	0.372	5.79E-07	Ectomesoderm	Snora57
Chaf1b	1.97E-11	1.294173344	0.78	0.291	5.96E-07	Ectomesoderm	Chaf1b
Stmn21	1.99E-11	1.252819009	0.902	0.447	5.99E-07	Ectomesoderm	Stmn2
Mkrn1	2.01E-11	1.112475815	0.976	0.554	6.05E-07	Ectomesoderm	Mkrn1
Zfp979	2.07E-11	1.165523248	0.927	0.386	6.26E-07	Ectomesoderm	Zfp979
Ephx2	2.20E-11	1.606556252	0.683	0.214	6.65E-07	Ectomesoderm	Ephx2
Gm5611	2.36E-11	1.322895749	0.927	0.51	7.11E-07	Ectomesoderm	Gm5611
H2ac131	2.43E-11	1.031752257	1	0.759	7.34E-07	Ectomesoderm	H2ac13
Hist1h2ap1	2.49E-11	1.12579949	1	0.734	7.52E-07	Ectomesoderm	Hist1h2ap
Kpna2	2.51E-11	1.277732751	0.976	0.54	7.57E-07	Ectomesoderm	Kpna2
Rps19bp11	2.55E-11	0.883796294	0.951	0.446	7.69E-07	Ectomesoderm	Rps19bp1
Pla2g1b	2.57E-11	1.116215789	0.805	0.296	7.76E-07	Ectomesoderm	Pla2g1b
Cops9	2.59E-11	0.829585205	0.976	0.477	7.83E-07	Ectomesoderm	Cops9
Rpf2	2.69E-11	1.153469166	0.902	0.401	8.13E-07	Ectomesoderm	Rpf2
Ngdn	2.77E-11	1.277756817	0.902	0.399	8.37E-07	Ectomesoderm	Ngdn
Zscan10	2.93E-11	1.080529007	0.78	0.302	8.85E-07	Ectomesoderm	Zscan10
Zfp978	3.01E-11	1.589541702	0.829	0.33	9.10E-07	Ectomesoderm	Zfp978
Gm8705	3.02E-11	0.889328457	0.585	0.169	9.13E-07	Ectomesoderm	Gm8705
Scarna2	3.08E-11	1.908417699	0.878	0.558	9.30E-07	Ectomesoderm	Scarna2
Gm24091	3.24E-11	0.755842562	0.61	0.17	9.77E-07	Ectomesoderm	Gm24091
Gm22767	3.47E-11	1.256921506	0.78	0.311	1.05E-06	Ectomesoderm	Gm22767
Psmb7	3.71E-11	1.275048851	0.927	0.427	1.12E-06	Ectomesoderm	Psmb7
H4c61	3.76E-11	0.932309309	1	0.888	1.13E-06	Ectomesoderm	H4c6
Hddc2	3.92E-11	0.511094128	0.854	0.319	1.18E-06	Ectomesoderm	Hddc2
Ube2n-ps1	4.05E-11	1.264146232	0.634	0.202	1.22E-06	Ectomesoderm	Ube2n-ps1
Snord87	4.07E-11	1.122940862	1	0.687	1.23E-06	Ectomesoderm	Snord87
H4c121	4.13E-11	0.834972513	1	0.928	1.25E-06	Ectomesoderm	H4c12
Zfp936	4.33E-11	1.25227207	0.732	0.258	1.31E-06	Ectomesoderm	Zfp936
Sgo1	4.72E-11	1.187978943	0.805	0.335	1.43E-06	Ectomesoderm	Sgo1
Dut	4.74E-11	1.273780371	0.951	0.542	1.43E-06	Ectomesoderm	Dut
Sfmbt21	4.95E-11	1.677489503	0.707	0.255	1.49E-06	Ectomesoderm	Sfmbt2
Nanog	4.99E-11	1.774745511	0.902	0.44	1.51E-06	Ectomesoderm	Nanog
Nsun2	5.00E-11	1.123976471	0.976	0.538	1.51E-06	Ectomesoderm	Nsun2
Rpl36-ps31	5.18E-11	1.231844534	1	0.833	1.56E-06	Ectomesoderm	Rpl36-ps3
Gm22154	5.22E-11	1.493193857	0.61	0.201	1.57E-06	Ectomesoderm	Gm22154
Gm5511	5.32E-11	1.405831334	0.78	0.346	1.60E-06	Ectomesoderm	Gm5511
Dppa5a1	5.42E-11	1.461679966	0.976	0.593	1.64E-06	Ectomesoderm	Dppa5a
Snord110	5.57E-11	0.909279252	0.659	0.205	1.68E-06	Ectomesoderm	Snord110
Gm344321	6.05E-11	1.493069868	0.854	0.408	1.83E-06	Ectomesoderm	Gm34432
Gnl3l	6.40E-11	1.116651365	0.805	0.35	1.93E-06	Ectomesoderm	Gnl3l
Gm10184	6.51E-11	0.948170586	0.951	0.442	1.96E-06	Ectomesoderm	Gm10184
Gm25636	6.55E-11	1.596110938	0.659	0.233	1.98E-06	Ectomesoderm	Gm25636
Platr3	6.85E-11	1.664296268	0.756	0.287	2.07E-06	Ectomesoderm	Platr3
Psmc5	7.34E-11	1.077292639	1	0.571	2.22E-06	Ectomesoderm	Psmc5
Cep57	7.56E-11	0.909754253	0.878	0.373	2.28E-06	Ectomesoderm	Cep57
Trap1a	7.68E-11	1.159807563	0.756	0.271	2.32E-06	Ectomesoderm	Trap1a
Myo10	7.90E-11	1.423337428	0.951	0.489	2.39E-06	Ectomesoderm	Myo10
Cip2a	7.91E-11	0.980449435	0.878	0.331	2.39E-06	Ectomesoderm	Cip2a
Gm22973	7.99E-11	1.071757327	1	0.888	2.41E-06	Ectomesoderm	Gm22973
Mrps18b	8.21E-11	1.670263727	0.707	0.259	2.48E-06	Ectomesoderm	Mrps18b
Gm26165	8.48E-11	2.178953976	0.732	0.358	2.56E-06	Ectomesoderm	Gm26165
Cisd1	8.56E-11	1.403988807	0.878	0.403	2.58E-06	Ectomesoderm	Cisd1
Snord92	9.38E-11	1.13255131	0.829	0.334	2.83E-06	Ectomesoderm	Snord92
Rpl37a	9.58E-11	0.88064753	1	0.946	2.89E-06	Ectomesoderm	Rpl37a
Dctpp1	9.89E-11	1.093424642	1	0.519	2.99E-06	Ectomesoderm	Dctpp1
Gm7803	9.96E-11	1.233069953	0.756	0.295	3.01E-06	Ectomesoderm	Gm7803
Fkbp3	1.02E-10	1.183076017	1	0.677	3.09E-06	Ectomesoderm	Fkbp3
Nme2	1.02E-10	1.470652767	0.732	0.303	3.09E-06	Ectomesoderm	Nme2
Pgam1-ps2	1.04E-10	1.366238201	0.805	0.343	3.14E-06	Ectomesoderm	Pgam1-ps2
Bola2	1.04E-10	1.004631425	1	0.635	3.15E-06	Ectomesoderm	Bola2
Gm24233	1.04E-10	0.708817515	0.634	0.197	3.15E-06	Ectomesoderm	Gm24233
Fbxo15	1.05E-10	1.285337155	0.732	0.261	3.16E-06	Ectomesoderm	Fbxo15
Mrpl46	1.06E-10	0.75980417	0.805	0.318	3.19E-06	Ectomesoderm	Mrpl46
Gm12435	1.14E-10	1.391279667	0.878	0.399	3.44E-06	Ectomesoderm	Gm12435
Snora78	1.16E-10	1.595025166	0.805	0.405	3.49E-06	Ectomesoderm	Snora78
Snrnp25	1.27E-10	1.193699959	0.805	0.322	3.83E-06	Ectomesoderm	Snrnp25
Snord49b	1.29E-10	1.182144882	0.951	0.538	3.90E-06	Ectomesoderm	Snord49b
Gm24136	1.38E-10	0.767943539	1	0.897	4.15E-06	Ectomesoderm	Gm24136
Eed	1.44E-10	1.185382432	0.927	0.471	4.34E-06	Ectomesoderm	Eed
Mrpl35	1.45E-10	1.030860151	0.902	0.416	4.36E-06	Ectomesoderm	Mrpl35
Mir692-1	1.46E-10	0.746924531	0.951	0.472	4.42E-06	Ectomesoderm	Mir692-1
Pno1	1.47E-10	1.164875906	0.854	0.378	4.44E-06	Ectomesoderm	Pno1
Nup85	1.47E-10	1.009797486	0.927	0.469	4.44E-06	Ectomesoderm	Nup85
Rnps1	1.47E-10	1.110523059	0.976	0.643	4.45E-06	Ectomesoderm	Rnps1
Gmnn	1.55E-10	1.066608746	0.927	0.421	4.69E-06	Ectomesoderm	Gmnn
G6pdx	1.56E-10	0.900406595	0.683	0.237	4.72E-06	Ectomesoderm	G6pdx
Trmo	1.63E-10	1.732682932	0.415	0.096	4.93E-06	Ectomesoderm	Trmo
Cdca7	1.68E-10	1.236357918	0.829	0.382	5.08E-06	Ectomesoderm	Cdca7
Tpm3-rs7	1.71E-10	1.12481705	1	0.725	5.17E-06	Ectomesoderm	Tpm3-rs7
Chchd4	1.79E-10	1.080078765	0.829	0.38	5.41E-06	Ectomesoderm	Chchd4
Gtf2h1	1.84E-10	0.964480163	0.902	0.398	5.54E-06	Ectomesoderm	Gtf2h1
Txn2	1.87E-10	1.057038118	0.927	0.464	5.66E-06	Ectomesoderm	Txn2
Pop7	1.92E-10	1.109982178	0.659	0.232	5.81E-06	Ectomesoderm	Pop7
Crnkl1	1.95E-10	1.014951186	0.829	0.333	5.89E-06	Ectomesoderm	Crnkl1
H4f161	1.95E-10	0.969951276	1	0.783	5.89E-06	Ectomesoderm	H4f16
H3c81	1.96E-10	1.031579418	1	0.769	5.92E-06	Ectomesoderm	H3c8
Dhx16	2.04E-10	1.137284406	0.951	0.471	6.15E-06	Ectomesoderm	Dhx16
Pgam1	2.10E-10	1.158220849	1	0.735	6.34E-06	Ectomesoderm	Pgam1
Pkm	2.15E-10	1.061757964	1	0.881	6.49E-06	Ectomesoderm	Pkm
Pum3	2.19E-10	1.210983083	0.951	0.501	6.60E-06	Ectomesoderm	Pum3
Gm4977	2.24E-10	0.852186264	0.878	0.45	6.75E-06	Ectomesoderm	Gm4977
1110059G10Rik	2.26E-10	1.405816541	0.439	0.11	6.84E-06	Ectomesoderm	1110059G10Rik
Gm13212	2.28E-10	1.148158075	0.805	0.294	6.90E-06	Ectomesoderm	Gm13212
Gm24407	2.46E-10	1.085881824	1	0.913	7.42E-06	Ectomesoderm	Gm24407
Rpl19-ps6	2.47E-10	1.006143725	0.805	0.376	7.46E-06	Ectomesoderm	Rpl19-ps6
Snord23	2.51E-10	0.826487906	0.78	0.313	7.57E-06	Ectomesoderm	Snord23
Dpy30	2.57E-10	1.06120863	0.976	0.565	7.76E-06	Ectomesoderm	Dpy30
Zfp990	2.58E-10	0.994032747	0.951	0.423	7.80E-06	Ectomesoderm	Zfp990
Tufm	2.61E-10	1.050819465	0.878	0.425	7.86E-06	Ectomesoderm	Tufm
Rps271	2.63E-10	0.780555877	1	0.979	7.94E-06	Ectomesoderm	Rps27
H2bc141	2.72E-10	0.939365799	1	0.774	8.20E-06	Ectomesoderm	H2bc14
Ttc1	2.86E-10	0.660646908	0.902	0.381	8.62E-06	Ectomesoderm	Ttc1
Rrp15	2.89E-10	0.980747056	0.927	0.485	8.73E-06	Ectomesoderm	Rrp15
Ube2a	2.95E-10	1.114486506	0.805	0.357	8.91E-06	Ectomesoderm	Ube2a
Gm13102	2.96E-10	0.462031473	0.561	0.159	8.93E-06	Ectomesoderm	Gm13102
1110038B12Rik	2.99E-10	1.022911062	1	0.686	9.02E-06	Ectomesoderm	1110038B12Rik
Terf1	3.02E-10	0.972498624	0.927	0.42	9.12E-06	Ectomesoderm	Terf1
H2ac71	3.04E-10	0.835339427	1	0.663	9.16E-06	Ectomesoderm	H2ac7
Mdn1	3.10E-10	1.278684836	0.976	0.584	9.35E-06	Ectomesoderm	Mdn1
H2ac141	3.12E-10	0.607653488	1	0.567	9.42E-06	Ectomesoderm	H2ac14
Siah1b	3.32E-10	1.231879745	0.634	0.216	1.00E-05	Ectomesoderm	Siah1b
Gm37760	3.33E-10	0.558800156	0.878	0.382	1.00E-05	Ectomesoderm	Gm37760
Pramel4	3.43E-10	0.503741725	0.585	0.17	1.03E-05	Ectomesoderm	Pramel4
H1f51	3.44E-10	1.003162514	1	0.727	1.04E-05	Ectomesoderm	H1f5
Snrpg	3.52E-10	1.006465783	1	0.819	1.06E-05	Ectomesoderm	Snrpg
mt-Atp8	3.53E-10	0.918381966	1	0.963	1.07E-05	Ectomesoderm	mt-Atp8
Rpl37	3.65E-10	0.839651671	1	0.961	1.10E-05	Ectomesoderm	Rpl37
Gm4149	3.72E-10	1.016621189	1	0.835	1.12E-05	Ectomesoderm	Gm4149
Gpa33	3.88E-10	1.54255001	0.561	0.167	1.17E-05	Ectomesoderm	Gpa33
Atm	3.99E-10	1.258445221	0.732	0.297	1.21E-05	Ectomesoderm	Atm
Mrps5	4.09E-10	1.214968779	0.854	0.425	1.23E-05	Ectomesoderm	Mrps5
Coprs	4.13E-10	0.857422892	0.78	0.312	1.25E-05	Ectomesoderm	Coprs
Gm10145	4.34E-10	1.666149876	0.659	0.248	1.31E-05	Ectomesoderm	Gm10145
Rprl3	4.47E-10	1.299313788	1	0.985	1.35E-05	Ectomesoderm	Rprl3
Znf41-ps	4.57E-10	0.991259897	0.78	0.315	1.38E-05	Ectomesoderm	Znf41-ps
Wdr43	4.62E-10	0.963923866	0.976	0.58	1.40E-05	Ectomesoderm	Wdr43
Rrs11	4.83E-10	1.11403447	0.878	0.382	1.46E-05	Ectomesoderm	Rrs1
Mettl16	4.89E-10	0.913061653	0.829	0.367	1.48E-05	Ectomesoderm	Mettl16
Tex10	4.97E-10	1.048796824	0.927	0.432	1.50E-05	Ectomesoderm	Tex10
Mrps34	5.01E-10	1.038706686	0.585	0.188	1.51E-05	Ectomesoderm	Mrps34
Gm14681	5.08E-10	1.074283108	1	0.62	1.53E-05	Ectomesoderm	Gm14681
Alkbh7	5.14E-10	1.332290869	0.634	0.212	1.55E-05	Ectomesoderm	Alkbh7
Rps111	5.18E-10	0.917808939	1	0.947	1.56E-05	Ectomesoderm	Rps11
Rbx1-ps	5.31E-10	1.069186425	1	0.65	1.60E-05	Ectomesoderm	Rbx1-ps
Snord58b	5.33E-10	0.470827102	0.756	0.287	1.61E-05	Ectomesoderm	Snord58b
Olfr1127-ps1	5.53E-10	2.371381504	0.268	0.045	1.67E-05	Ectomesoderm	Olfr1127-ps1
Gm26397	5.55E-10	0.253742654	0.512	0.139	1.67E-05	Ectomesoderm	Gm26397
Zfand2a	5.74E-10	1.04371284	0.415	0.101	1.73E-05	Ectomesoderm	Zfand2a
Gm11793	5.75E-10	1.087175677	0.683	0.255	1.74E-05	Ectomesoderm	Gm11793
Tipin	5.89E-10	0.961084228	0.976	0.492	1.78E-05	Ectomesoderm	Tipin
Gm9531	5.96E-10	1.192371598	1	0.622	1.80E-05	Ectomesoderm	Gm9531
Gm25989	6.04E-10	1.617198562	0.805	0.404	1.82E-05	Ectomesoderm	Gm25989
Gm10059	6.24E-10	0.900756447	1	0.791	1.88E-05	Ectomesoderm	Gm10059
Gm12346	6.37E-10	1.018573109	1	0.835	1.92E-05	Ectomesoderm	Gm12346
Polr2i	6.45E-10	0.870802576	0.878	0.412	1.95E-05	Ectomesoderm	Polr2i
Rps3a1	6.46E-10	0.823754878	1	0.955	1.95E-05	Ectomesoderm	Rps3a1
H3c31	6.65E-10	0.988753209	1	0.758	2.01E-05	Ectomesoderm	H3c3
Gm10689	6.68E-10	0.791215763	1	0.708	2.02E-05	Ectomesoderm	Gm10689
Swi5	6.70E-10	0.959633671	0.976	0.568	2.02E-05	Ectomesoderm	Swi5
B130021K23Rik	6.92E-10	0.862195695	0.659	0.233	2.09E-05	Ectomesoderm	B130021K23Rik
H2bc31	7.01E-10	0.957460633	1	0.798	2.11E-05	Ectomesoderm	H2bc3
Tfrc	7.03E-10	1.412630052	0.878	0.466	2.12E-05	Ectomesoderm	Tfrc
Zfp534	7.04E-10	0.718731898	0.951	0.37	2.13E-05	Ectomesoderm	Zfp534
Gm10259	7.11E-10	0.788833051	0.854	0.378	2.15E-05	Ectomesoderm	Gm10259
Snora31	7.27E-10	0.694165873	0.707	0.267	2.19E-05	Ectomesoderm	Snora31
Ldha	7.41E-10	1.065964995	1	0.776	2.24E-05	Ectomesoderm	Ldha
Mycn	7.49E-10	1.167495057	0.829	0.357	2.26E-05	Ectomesoderm	Mycn
Timm17a	7.63E-10	0.969443617	1	0.599	2.30E-05	Ectomesoderm	Timm17a
Enoph11	7.78E-10	1.050150985	0.732	0.299	2.35E-05	Ectomesoderm	Enoph1
Gm8116	7.79E-10	1.393960342	0.707	0.288	2.35E-05	Ectomesoderm	Gm8116
Nup50	7.89E-10	0.888111136	0.902	0.442	2.38E-05	Ectomesoderm	Nup50
Gm22786	7.95E-10	0.91740009	0.732	0.284	2.40E-05	Ectomesoderm	Gm22786
Atp5g1	8.07E-10	0.960875175	1	0.744	2.44E-05	Ectomesoderm	Atp5g1
Gm23711	8.08E-10	1.113770986	0.585	0.192	2.44E-05	Ectomesoderm	Gm23711
Eef1e1	8.15E-10	0.663058164	0.878	0.358	2.46E-05	Ectomesoderm	Eef1e1
Gm8186	8.23E-10	0.95692623	1	0.653	2.48E-05	Ectomesoderm	Gm8186
Snora62	8.28E-10	1.080683662	0.829	0.42	2.50E-05	Ectomesoderm	Snora62
Eif2b5	8.35E-10	1.151686396	0.927	0.458	2.52E-05	Ectomesoderm	Eif2b5
H2bc121	8.43E-10	1.00088034	1	0.857	2.55E-05	Ectomesoderm	H2bc12
Rprl2	8.44E-10	1.371711291	1	0.982	2.55E-05	Ectomesoderm	Rprl2
H2ac61	8.45E-10	0.938745143	0.976	0.57	2.55E-05	Ectomesoderm	H2ac6
Tdrd12	8.66E-10	1.807349636	0.512	0.156	2.62E-05	Ectomesoderm	Tdrd12
Lsm2	8.67E-10	0.739598869	0.951	0.467	2.62E-05	Ectomesoderm	Lsm2
Gm229461	8.90E-10	0.77244488	0.683	0.256	2.69E-05	Ectomesoderm	Gm22946
H2bc41	8.90E-10	0.820984023	1	0.907	2.69E-05	Ectomesoderm	H2bc4
Cycs	9.27E-10	1.024586063	1	0.685	2.80E-05	Ectomesoderm	Cycs
H3c101	9.31E-10	0.832747291	1	0.805	2.81E-05	Ectomesoderm	H3c10
Ndufs8	9.36E-10	0.578980452	0.902	0.409	2.83E-05	Ectomesoderm	Ndufs8
Gm202741	9.48E-10	0.954777422	0.902	0.42	2.86E-05	Ectomesoderm	Gm20274
Rfc5	1.01E-09	1.17221366	0.902	0.442	3.04E-05	Ectomesoderm	Rfc5
Sec11c	1.01E-09	1.36479131	0.585	0.196	3.05E-05	Ectomesoderm	Sec11c
Mrto4	1.02E-09	0.774711021	0.951	0.456	3.06E-05	Ectomesoderm	Mrto4
Gm10241	1.02E-09	0.863654906	0.829	0.365	3.09E-05	Ectomesoderm	Gm10241
Gm26493	1.04E-09	1.162205345	0.561	0.174	3.14E-05	Ectomesoderm	Gm26493
Taf7	1.07E-09	1.055231649	0.927	0.443	3.23E-05	Ectomesoderm	Taf7
Nop16	1.08E-09	0.761820051	0.878	0.406	3.26E-05	Ectomesoderm	Nop16
Mtx1	1.11E-09	0.483548576	0.805	0.319	3.36E-05	Ectomesoderm	Mtx1
Gm25432	1.13E-09	0.823318586	1	0.51	3.41E-05	Ectomesoderm	Gm25432
Rps211	1.14E-09	0.776791819	1	0.94	3.43E-05	Ectomesoderm	Rps21
Gm23297	1.15E-09	1.038164673	0.585	0.19	3.48E-05	Ectomesoderm	Gm23297
Plce1	1.16E-09	1.315677427	0.78	0.347	3.51E-05	Ectomesoderm	Plce1
Ormdl2	1.19E-09	1.591706635	0.585	0.202	3.60E-05	Ectomesoderm	Ormdl2
Slc6a81	1.20E-09	1.003267464	0.878	0.423	3.62E-05	Ectomesoderm	Slc6a8
Pcna-ps2	1.20E-09	0.752077681	0.976	0.445	3.62E-05	Ectomesoderm	Pcna-ps2
Ddx18	1.24E-09	1.18564229	0.951	0.549	3.74E-05	Ectomesoderm	Ddx18
Trap1	1.25E-09	0.992269283	0.854	0.423	3.77E-05	Ectomesoderm	Trap1
Nfyc	1.26E-09	0.913251747	0.707	0.259	3.79E-05	Ectomesoderm	Nfyc
Jam2	1.26E-09	1.504180968	0.61	0.211	3.79E-05	Ectomesoderm	Jam2
Folr1	1.26E-09	0.733547444	0.537	0.155	3.82E-05	Ectomesoderm	Folr1
Metap1	1.27E-09	0.712138434	0.854	0.347	3.83E-05	Ectomesoderm	Metap1
H3c111	1.28E-09	0.859410469	1	0.802	3.85E-05	Ectomesoderm	H3c11
Phf5a	1.31E-09	1.044792011	0.902	0.497	3.95E-05	Ectomesoderm	Phf5a
Polr3g	1.32E-09	1.087799998	0.756	0.305	3.99E-05	Ectomesoderm	Polr3g
Phb	1.37E-09	0.979502753	1	0.622	4.15E-05	Ectomesoderm	Phb
Ttf2	1.46E-09	1.120892352	0.732	0.283	4.39E-05	Ectomesoderm	Ttf2
H4c81	1.46E-09	0.801345486	1	0.94	4.41E-05	Ectomesoderm	H4c8
Tfcp2l1	1.47E-09	1.396354705	0.732	0.286	4.45E-05	Ectomesoderm	Tfcp2l1
Sap18b	1.50E-09	0.917336411	0.976	0.618	4.52E-05	Ectomesoderm	Sap18b
Gm23245	1.50E-09	0.91016891	0.561	0.174	4.53E-05	Ectomesoderm	Gm23245
Ghitm	1.55E-09	0.858678786	0.976	0.589	4.69E-05	Ectomesoderm	Ghitm
H3c21	1.59E-09	0.912094282	1	0.798	4.80E-05	Ectomesoderm	H3c2
Gm32885	1.63E-09	1.160502677	0.732	0.294	4.92E-05	Ectomesoderm	Gm32885
Mrpl55	1.66E-09	0.878597943	0.732	0.296	5.01E-05	Ectomesoderm	Mrpl55
Ftsj3	1.68E-09	0.962425251	0.976	0.517	5.06E-05	Ectomesoderm	Ftsj3
Rrm2	1.71E-09	1.194032444	0.927	0.479	5.16E-05	Ectomesoderm	Rrm2
Chordc1	1.74E-09	0.358401978	0.854	0.366	5.26E-05	Ectomesoderm	Chordc1
Gm22009	1.77E-09	1.744480154	0.61	0.247	5.34E-05	Ectomesoderm	Gm22009
Sf3a2	1.78E-09	1.160984468	0.659	0.259	5.36E-05	Ectomesoderm	Sf3a2
Adsl	1.78E-09	0.789402936	0.927	0.459	5.37E-05	Ectomesoderm	Adsl
Med10	1.79E-09	0.89321812	0.878	0.413	5.39E-05	Ectomesoderm	Med10
Snord83b	1.79E-09	1.284644506	1	0.727	5.40E-05	Ectomesoderm	Snord83b
Mylpf	1.80E-09	1.939258701	0.659	0.257	5.44E-05	Ectomesoderm	Mylpf
Gm22270	1.80E-09	0.733895301	0.805	0.359	5.44E-05	Ectomesoderm	Gm22270
Hist1h2bq1	1.80E-09	0.850477387	1	0.883	5.45E-05	Ectomesoderm	Hist1h2bq
H2ac101	1.89E-09	0.425084268	1	0.624	5.70E-05	Ectomesoderm	H2ac10
Gm64301	1.91E-09	0.880383668	0.732	0.312	5.76E-05	Ectomesoderm	Gm6430
Haus1	1.92E-09	0.836097191	0.829	0.354	5.79E-05	Ectomesoderm	Haus1
Smim40	1.95E-09	2.282318837	0.463	0.134	5.88E-05	Ectomesoderm	Smim40
Hmga1b1	1.99E-09	0.957344018	1	0.683	6.01E-05	Ectomesoderm	Hmga1b
H2ac41	1.99E-09	0.720547627	1	0.649	6.02E-05	Ectomesoderm	H2ac4
Gm42899	2.00E-09	1.227619277	0.707	0.269	6.03E-05	Ectomesoderm	Gm42899
Gm5844	2.08E-09	0.903427427	1	0.811	6.28E-05	Ectomesoderm	Gm5844
Npm1	2.19E-09	0.776220622	1	0.975	6.60E-05	Ectomesoderm	Npm1
Ndufb9	2.20E-09	0.920380558	1	0.602	6.64E-05	Ectomesoderm	Ndufb9
Stip1	2.22E-09	1.02184872	0.951	0.616	6.69E-05	Ectomesoderm	Stip1
Gm24119	2.24E-09	1.955216974	0.61	0.251	6.77E-05	Ectomesoderm	Gm24119
Lsm11	2.28E-09	1.054122923	0.756	0.297	6.90E-05	Ectomesoderm	Lsm1
Dancr	2.33E-09	0.714883191	1	0.737	7.03E-05	Ectomesoderm	Dancr
Gm76181	2.37E-09	0.938134143	1	0.766	7.16E-05	Ectomesoderm	Gm7618
Selenoh	2.40E-09	0.963258707	1	0.587	7.24E-05	Ectomesoderm	Selenoh
Hist1h2br1	2.40E-09	0.845704053	1	0.88	7.25E-05	Ectomesoderm	Hist1h2br
Snord59a	2.41E-09	0.822445919	0.756	0.328	7.26E-05	Ectomesoderm	Snord59a
Gm102241	2.41E-09	1.043409883	0.951	0.623	7.27E-05	Ectomesoderm	Gm10224
Srm	2.43E-09	1.279438944	0.902	0.506	7.33E-05	Ectomesoderm	Srm
Llph	2.54E-09	0.690925926	0.976	0.537	7.68E-05	Ectomesoderm	Llph
Gm23301	2.56E-09	0.79779307	0.659	0.24	7.72E-05	Ectomesoderm	Gm23301
[truncated: 6,565 more rows]
