# Supplementary material for: Single-cell quantification of a broad RNA spectrum reveals unique noncoding patterns associated with cell types and states
Source: Proc Natl Acad Sci U S A. 2021 Dec 15;118(51):e2113568118. doi: 10.1073/pnas.2113568118 (PMC8713755; doi:10.1073/pnas.2113568118)
Supplement: Supplementary File [file pnas.2113568118.sd04.csv]

Var1	Var2	value	Var1_type	Var2_type	type	expr	label
Mir19b-2	1110038B12Rik	0.394601011	miRNA	lncRNA	miRNA:lncRNA	57.83661257	NA
Mir19b-2	5830416I19Rik	0.316259367	miRNA	lncRNA	miRNA:lncRNA	3.109644304	NA
Mir19b-2	AF357341	0.407264593	miRNA	snoRNA	miRNA:snoRNA	10.86217811	NA
Mir19b-2	AF357399	0.43798605	miRNA	snoRNA	miRNA:snoRNA	19.68874795	NA
Mir19b-2	AF357428	0.329297536	miRNA	snoRNA	miRNA:snoRNA	6.846644925	NA
Mir19b-2	Dancr	0.344690361	miRNA	lncRNA	miRNA:lncRNA	149.7044544	NA
Mir19b-2	Gm22009	0.480366451	miRNA	scaRNA	miRNA:scaRNA	27.07989744	Gm22009
Mir19b-2	Gm22027	0.566706934	miRNA	snoRNA	miRNA:snoRNA	7.424411349	Gm22027
Mir19b-2	Gm22154	0.542047859	miRNA	snoRNA	miRNA:snoRNA	4.514699331	Gm22154
Mir19b-2	Gm22192	0.422951223	miRNA	snoRNA	miRNA:snoRNA	2.401789824	NA
Mir19b-2	Gm22265	0.303773197	miRNA	snRNA	miRNA:snRNA	15.27755138	NA
Mir19b-2	Gm22270	0.420660482	miRNA	snoRNA	miRNA:snoRNA	10.74869993	NA
Mir19b-2	Gm22298	0.303990095	miRNA	snoRNA	miRNA:snoRNA	0.107354015	NA
Mir19b-2	Gm22354	0.313621449	miRNA	snoRNA	miRNA:snoRNA	0.418521004	NA
Mir19b-2	Gm22422	0.508921652	miRNA	snoRNA	miRNA:snoRNA	2.151903511	Gm22422
Mir19b-2	Gm22486	0.51072569	miRNA	snoRNA	miRNA:snoRNA	11.05465293	Gm22486
Mir19b-2	Gm22488	0.309960252	miRNA	snoRNA	miRNA:snoRNA	1.53280616	NA
Mir19b-2	Gm22571	0.330280737	miRNA	snoRNA	miRNA:snoRNA	2.238565758	NA
Mir19b-2	Gm22581	0.341718637	miRNA	snoRNA	miRNA:snoRNA	1.015949281	NA
Mir19b-2	Gm22649	0.312355893	miRNA	misc_RNA	miRNA:misc_RNA	0.611592304	NA
Mir19b-2	Gm22728	0.431021773	miRNA	scaRNA	miRNA:scaRNA	9.891553439	NA
Mir19b-2	Gm22748	0.370383952	miRNA	snoRNA	miRNA:snoRNA	21.15118675	NA
Mir19b-2	Gm22767	0.420714411	miRNA	scaRNA	miRNA:scaRNA	7.90970417	NA
Mir19b-2	Gm22786	0.414665903	miRNA	snoRNA	miRNA:snoRNA	5.554095863	NA
Mir19b-2	Gm22806	0.529323361	miRNA	snoRNA	miRNA:snoRNA	4.052255957	Gm22806
Mir19b-2	Gm22858	0.356359464	miRNA	snoRNA	miRNA:snoRNA	1.216239586	NA
Mir19b-2	Gm22888	0.481060168	miRNA	snoRNA	miRNA:snoRNA	3.610808373	Gm22888
Mir19b-2	Gm22980	0.409874888	miRNA	snoRNA	miRNA:snoRNA	5.306492424	NA
Mir19b-2	Gm23136	0.468831321	miRNA	snoRNA	miRNA:snoRNA	5.130663694	Gm23136
Mir19b-2	Gm23153	0.307981395	miRNA	misc_RNA	miRNA:misc_RNA	4.409900321	NA
Mir19b-2	Gm23201	0.534479021	miRNA	snoRNA	miRNA:snoRNA	11.11545882	Gm23201
Mir19b-2	Gm23245	0.545723917	miRNA	snoRNA	miRNA:snoRNA	3.489444898	Gm23245
Mir19b-2	Gm23297	0.521282425	miRNA	snoRNA	miRNA:snoRNA	4.643220031	Gm23297
Mir19b-2	Gm23301	0.567119688	miRNA	snoRNA	miRNA:snoRNA	3.897167337	Gm23301
Mir19b-2	Gm23344	0.565183373	miRNA	snoRNA	miRNA:snoRNA	8.478992737	Gm23344
Mir19b-2	Gm23442	0.367991048	miRNA	snoRNA	miRNA:snoRNA	4.052110243	NA
Mir19b-2	Gm23639	0.472407068	miRNA	snoRNA	miRNA:snoRNA	38.15810269	Gm23639
Mir19b-2	Gm23711	0.580938837	miRNA	snoRNA	miRNA:snoRNA	1.893091665	Gm23711
Mir19b-2	Gm23734	0.528698831	miRNA	snoRNA	miRNA:snoRNA	0.776851233	Gm23734
Mir19b-2	Gm23751	0.358085766	miRNA	scaRNA	miRNA:scaRNA	1.360654262	NA
Mir19b-2	Gm23767	0.325227462	miRNA	snoRNA	miRNA:snoRNA	0.098321898	NA
Mir19b-2	Gm23787	0.354775588	miRNA	snoRNA	miRNA:snoRNA	7.117561216	NA
Mir19b-2	Gm23946	0.582108011	miRNA	snoRNA	miRNA:snoRNA	16.84435954	Gm23946
Mir19b-2	Gm23969	0.418060637	miRNA	snoRNA	miRNA:snoRNA	26.31238933	NA
Mir19b-2	Gm24091	0.594720893	miRNA	snoRNA	miRNA:snoRNA	1.712894434	Gm24091
Mir19b-2	Gm24119	0.514747244	miRNA	snoRNA	miRNA:snoRNA	29.58862851	Gm24119
Mir19b-2	Gm24233	0.409311264	miRNA	snoRNA	miRNA:snoRNA	3.486303556	NA
Mir19b-2	Gm24245	-0.314264172	miRNA	miRNA	miRNA:miRNA	21055.16694	Gm24245
Mir19b-2	Gm24253	0.519185618	miRNA	snoRNA	miRNA:snoRNA	6.623741343	Gm24253
Mir19b-2	Gm24313	0.319922709	miRNA	snoRNA	miRNA:snoRNA	2.95334338	NA
Mir19b-2	Gm24336	0.311669072	miRNA	snoRNA	miRNA:snoRNA	58.67108803	NA
Mir19b-2	Gm24494	0.415419934	miRNA	snoRNA	miRNA:snoRNA	87.92597184	NA
Mir19b-2	Gm24514	0.308509931	miRNA	misc_RNA	miRNA:misc_RNA	51.85160734	NA
Mir19b-2	Gm24539	0.445751208	miRNA	snoRNA	miRNA:snoRNA	5.84423492	NA
Mir19b-2	Gm24616	0.311023914	miRNA	snoRNA	miRNA:snoRNA	14.29340489	NA
Mir19b-2	Gm24620	0.33852416	miRNA	snoRNA	miRNA:snoRNA	0.941362131	NA
Mir19b-2	Gm24837	0.32845833	miRNA	snoRNA	miRNA:snoRNA	1.084765426	NA
Mir19b-2	Gm24920	0.457656711	miRNA	snoRNA	miRNA:snoRNA	2.573253868	Gm24920
Mir19b-2	Gm25107	0.419604553	miRNA	snoRNA	miRNA:snoRNA	1.366852599	NA
Mir19b-2	Gm25117	0.526870403	miRNA	snoRNA	miRNA:snoRNA	3.794822247	Gm25117
Mir19b-2	Gm25128	0.407304257	miRNA	snoRNA	miRNA:snoRNA	7.986590624	NA
Mir19b-2	Gm25291	0.405463568	miRNA	snoRNA	miRNA:snoRNA	0.811854835	NA
Mir19b-2	Gm25394	0.389947345	miRNA	snoRNA	miRNA:snoRNA	3.131301876	NA
Mir19b-2	Gm25395	0.396092753	miRNA	scaRNA	miRNA:scaRNA	57.50390878	NA
Mir19b-2	Gm25492	0.466928528	miRNA	scaRNA	miRNA:scaRNA	1.865435468	Gm25492
Mir19b-2	Gm25632	0.42272784	miRNA	snoRNA	miRNA:snoRNA	2.790396416	NA
Mir19b-2	Gm25635	0.522999193	miRNA	snoRNA	miRNA:snoRNA	2.116031422	Gm25635
Mir19b-2	Gm25636	0.473000762	miRNA	snoRNA	miRNA:snoRNA	4.293499056	Gm25636
Mir19b-2	Gm25777	0.359714948	miRNA	snoRNA	miRNA:snoRNA	5.030688133	NA
Mir19b-2	Gm25788	0.528421334	miRNA	snoRNA	miRNA:snoRNA	5.402851085	Gm25788
Mir19b-2	Gm25835	0.470753566	miRNA	snoRNA	miRNA:snoRNA	18.36436031	Gm25835
Mir19b-2	Gm25852	0.383396411	miRNA	snoRNA	miRNA:snoRNA	4.540683937	NA
Mir19b-2	Gm25854	0.471671168	miRNA	snoRNA	miRNA:snoRNA	1.563053595	Gm25854
Mir19b-2	Gm25856	0.359508962	miRNA	snoRNA	miRNA:snoRNA	0.411860829	NA
Mir19b-2	Gm25970	0.31466558	miRNA	snoRNA	miRNA:snoRNA	0.583396984	NA
Mir19b-2	Gm25989	0.442282304	miRNA	snoRNA	miRNA:snoRNA	15.91674788	NA
Mir19b-2	Gm26109	0.404538312	miRNA	snoRNA	miRNA:snoRNA	8.108187469	NA
Mir19b-2	Gm26165	0.47950894	miRNA	snoRNA	miRNA:snoRNA	24.02363099	Gm26165
Mir19b-2	Gm26175	0.640314396	miRNA	snoRNA	miRNA:snoRNA	2.231669692	Gm26175
Mir19b-2	Gm26202	0.478715523	miRNA	snoRNA	miRNA:snoRNA	2.975477608	Gm26202
Mir19b-2	Gm26225	0.301361206	miRNA	snoRNA	miRNA:snoRNA	1.429444291	NA
Mir19b-2	Gm26287	0.474605294	miRNA	snoRNA	miRNA:snoRNA	7.10773174	Gm26287
Mir19b-2	Gm26387	0.384728782	miRNA	snoRNA	miRNA:snoRNA	66.535925	NA
Mir19b-2	Gm26397	0.461312331	miRNA	snoRNA	miRNA:snoRNA	1.28039688	Gm26397
Mir19b-2	Gm26440	0.394190979	miRNA	snoRNA	miRNA:snoRNA	0.60151565	NA
Mir19b-2	Gm26448	0.389039492	miRNA	snoRNA	miRNA:snoRNA	64.60498595	NA
Mir19b-2	Gm26493	0.543136366	miRNA	snoRNA	miRNA:snoRNA	3.750217948	Gm26493
Mir19b-2	Gm27326	0.406972874	miRNA	snoRNA	miRNA:snoRNA	0.708814432	NA
Mir19b-2	Mc1r	0.322791513	miRNA	protein_coding	miRNA:protein_coding	7.583607775	NA
Mir19b-2	Mir101b	0.434261639	miRNA	miRNA	miRNA:miRNA	0.197755975	NA
Mir19b-2	Mir130a	0.51917278	miRNA	miRNA	miRNA:miRNA	0.932335965	Mir130a
Mir19b-2	Mir130b	0.411828294	miRNA	miRNA	miRNA:miRNA	0.437084171	NA
Mir19b-2	Mir150	0.331549693	miRNA	miRNA	miRNA:miRNA	0.252598925	NA
Mir19b-2	Mir154	0.444359044	miRNA	miRNA	miRNA:miRNA	0.238681992	NA
Mir19b-2	Mir16-1	0.372101426	miRNA	miRNA	miRNA:miRNA	0.176304576	NA
Mir19b-2	Mir16-2	0.408561854	miRNA	miRNA	miRNA:miRNA	0.282144766	NA
Mir19b-2	Mir183	0.335109088	miRNA	miRNA	miRNA:miRNA	0.262553453	NA
Mir19b-2	Mir301	0.399845429	miRNA	miRNA	miRNA:miRNA	0.761684712	NA
Mir19b-2	Mir301b	0.323914731	miRNA	miRNA	miRNA:miRNA	0.394142312	NA
Mir19b-2	Mir302d	0.412338728	miRNA	miRNA	miRNA:miRNA	0.514508955	NA
Mir19b-2	Mir323	0.32309284	miRNA	miRNA	miRNA:miRNA	0.221243355	NA
Mir19b-2	Mir33	0.337357747	miRNA	miRNA	miRNA:miRNA	0.179264518	NA
Mir19b-2	Mir367	0.37788969	miRNA	miRNA	miRNA:miRNA	0.350303144	NA
Mir19b-2	Mir369	0.384984303	miRNA	miRNA	miRNA:miRNA	0.751413383	NA
Mir19b-2	Mir376b	0.378711419	miRNA	miRNA	miRNA:miRNA	0.198747316	NA
Mir19b-2	Mir411	0.331189228	miRNA	miRNA	miRNA:miRNA	0.455873209	NA
Mir19b-2	Mir467e	0.3055457	miRNA	miRNA	miRNA:miRNA	0.124956596	NA
Mir19b-2	Mir494	0.364529178	miRNA	miRNA	miRNA:miRNA	0.171384085	NA
Mir19b-2	Mir495	0.336375523	miRNA	miRNA	miRNA:miRNA	0.611358973	NA
Mir19b-2	Mir541	0.376452942	miRNA	miRNA	miRNA:miRNA	0.788119868	NA
Mir19b-2	Mir543	0.319494018	miRNA	miRNA	miRNA:miRNA	0.272290426	NA
Mir19b-2	Mir669c	0.406130123	miRNA	miRNA	miRNA:miRNA	0.262442915	NA
Mir19b-2	Mir7-1	0.345976686	miRNA	miRNA	miRNA:miRNA	0.33387973	NA
Mir19b-2	Mir7-2	0.365100243	miRNA	miRNA	miRNA:miRNA	0.120934292	NA
Mir19b-2	Mir92-2	0.313891797	miRNA	miRNA	miRNA:miRNA	1.100459939	NA
Mir19b-2	Mir99b	0.320759372	miRNA	miRNA	miRNA:miRNA	0.328129388	NA
Mir19b-2	Olfr157	0.34152597	miRNA	protein_coding	miRNA:protein_coding	4.67779767	NA
Mir19b-2	Rnu73b	0.443046829	miRNA	snoRNA	miRNA:snoRNA	2.475285382	NA
Mir19b-2	Rny1	0.405803543	miRNA	misc_RNA	miRNA:misc_RNA	839.20726	NA
Mir19b-2	Scarna13	0.481728909	miRNA	scaRNA	miRNA:scaRNA	14.41868473	Scarna13
Mir19b-2	Scarna2	0.374538017	miRNA	scaRNA	miRNA:scaRNA	65.25009633	NA
Mir19b-2	Scarna3a	0.482726322	miRNA	scaRNA	miRNA:scaRNA	0.522703183	Scarna3a
Mir19b-2	Scarna6	0.533701823	miRNA	scaRNA	miRNA:scaRNA	80.87684668	Scarna6
Mir19b-2	Scarna8	0.515988482	miRNA	scaRNA	miRNA:scaRNA	4.229708547	Scarna8
Mir19b-2	Scarna9	0.423445491	miRNA	snoRNA	miRNA:snoRNA	1.894244093	NA
Mir19b-2	Snhg9	0.304039453	miRNA	lncRNA	miRNA:lncRNA	25.69002714	NA
Mir19b-2	Snora17	0.512745032	miRNA	snoRNA	miRNA:snoRNA	11.6118598	Snora17
Mir19b-2	Snora20	0.322679938	miRNA	snoRNA	miRNA:snoRNA	4.633370661	NA
Mir19b-2	Snora21	0.508380492	miRNA	snoRNA	miRNA:snoRNA	39.97390577	Snora21
Mir19b-2	Snora23	0.547077172	miRNA	snoRNA	miRNA:snoRNA	12.27045096	Snora23
Mir19b-2	Snora30	0.339553311	miRNA	snoRNA	miRNA:snoRNA	2.555059125	NA
Mir19b-2	Snora31	0.534921271	miRNA	snoRNA	miRNA:snoRNA	8.796395557	Snora31
Mir19b-2	Snora34	0.325862445	miRNA	snoRNA	miRNA:snoRNA	0.26742637	NA
Mir19b-2	Snora41	0.364214935	miRNA	snoRNA	miRNA:snoRNA	9.754279679	NA
Mir19b-2	Snora57	0.459571722	miRNA	snoRNA	miRNA:snoRNA	16.26432589	Snora57
Mir19b-2	Snora62	0.43291502	miRNA	snoRNA	miRNA:snoRNA	12.05109321	NA
Mir19b-2	Snora69	0.545305007	miRNA	snoRNA	miRNA:snoRNA	15.52321247	Snora69
Mir19b-2	Snora78	0.446875077	miRNA	snoRNA	miRNA:snoRNA	24.66525897	NA
Mir19b-2	Snord104	0.478610042	miRNA	snoRNA	miRNA:snoRNA	8.786874952	Snord104
Mir19b-2	Snord11	0.499576538	miRNA	snoRNA	miRNA:snoRNA	25.02056956	Snord11
Mir19b-2	Snord110	0.616069716	miRNA	snoRNA	miRNA:snoRNA	3.308256598	Snord110
Mir19b-2	Snord15a	0.480242602	miRNA	snoRNA	miRNA:snoRNA	55.94271511	Snord15a
Mir19b-2	Snord17	0.480021319	miRNA	snoRNA	miRNA:snoRNA	645.4724099	Snord17
Mir19b-2	Snord23	0.493946918	miRNA	snoRNA	miRNA:snoRNA	9.785619916	Snord23
Mir19b-2	Snord32a	0.491871768	miRNA	snoRNA	miRNA:snoRNA	51.99290768	Snord32a
Mir19b-2	Snord34	0.476842538	miRNA	snoRNA	miRNA:snoRNA	6.674510055	Snord34
Mir19b-2	Snord35a	0.347644932	miRNA	snoRNA	miRNA:snoRNA	397.0338242	NA
Mir19b-2	Snord37	0.395814181	miRNA	snoRNA	miRNA:snoRNA	24.85859095	NA
Mir19b-2	Snord43	0.522303978	miRNA	miRNA	miRNA:miRNA	8.016052004	Snord43
Mir19b-2	Snord49a	0.518393958	miRNA	snoRNA	miRNA:snoRNA	18.32358018	Snord49a
Mir19b-2	Snord49b	0.484634712	miRNA	snoRNA	miRNA:snoRNA	21.03336412	Snord49b
Mir19b-2	Snord53	0.375958885	miRNA	snoRNA	miRNA:snoRNA	1.660248899	NA
Mir19b-2	Snord55	0.382992154	miRNA	snoRNA	miRNA:snoRNA	6.654561073	NA
Mir19b-2	Snord58b	0.519700173	miRNA	snoRNA	miRNA:snoRNA	3.786885172	Snord58b
Mir19b-2	Snord59a	0.42903309	miRNA	snoRNA	miRNA:snoRNA	3.811859585	NA
Mir19b-2	Snord61	0.496657231	miRNA	snoRNA	miRNA:snoRNA	1.043127323	Snord61
Mir19b-2	Snord65	0.534568559	miRNA	snoRNA	miRNA:snoRNA	8.33326794	Snord65
Mir19b-2	Snord7	0.337943376	miRNA	snoRNA	miRNA:snoRNA	6.647094466	NA
Mir19b-2	Snord70	0.412597386	miRNA	snoRNA	miRNA:snoRNA	1.805809309	NA
Mir19b-2	Snord71	0.532005523	miRNA	snoRNA	miRNA:snoRNA	2.520291987	Snord71
Mir19b-2	Snord72	0.390928103	miRNA	snoRNA	miRNA:snoRNA	3.973802683	NA
Mir19b-2	Snord73a	0.542194564	miRNA	snoRNA	miRNA:snoRNA	4.485022029	Snord73a
Mir19b-2	Snord8	0.485686515	miRNA	snoRNA	miRNA:snoRNA	8.088601547	Snord8
Mir19b-2	Snord82	0.476594724	miRNA	snoRNA	miRNA:snoRNA	12.90000926	Snord82
Mir19b-2	Snord83b	0.482474827	miRNA	snoRNA	miRNA:snoRNA	74.03892565	Snord83b
Mir19b-2	Snord85	0.605042736	miRNA	snoRNA	miRNA:snoRNA	3.852728912	Snord85
Mir19b-2	Snord87	0.493942118	miRNA	snoRNA	miRNA:snoRNA	39.08933642	Snord87
Mir19b-2	Snord88c	0.530971542	miRNA	snoRNA	miRNA:snoRNA	2.462211233	Snord88c
Mir19b-2	Snord89	0.524849668	miRNA	snoRNA	miRNA:snoRNA	8.089874826	Snord89
Mir19b-2	Snord90	0.435237103	miRNA	snoRNA	miRNA:snoRNA	3.86793513	NA
Mir19b-2	Snord91a	0.480325517	miRNA	snoRNA	miRNA:snoRNA	2.586164975	Snord91a
Mir19b-2	Snord92	0.515024335	miRNA	snoRNA	miRNA:snoRNA	8.23343805	Snord92
Mir19b-2	Snord93	0.464220205	miRNA	snoRNA	miRNA:snoRNA	8.134239757	Snord93
Mir19b-2	Snord98	0.45999936	miRNA	snoRNA	miRNA:snoRNA	5.338493286	Snord98
Mir298	6330403K07Rik	0.314692536	miRNA	protein_coding	miRNA:protein_coding	14.74553159	NA
Mir298	8030462N17Rik	-0.30597681	miRNA	protein_coding	miRNA:protein_coding	7.836417841	8030462N17Rik
Mir298	A430010J10Rik	-0.312198911	miRNA	lncRNA	miRNA:lncRNA	2.864175883	A430010J10Rik
Mir298	Actg1	0.346133553	miRNA	protein_coding	miRNA:protein_coding	239.3963124	NA
Mir298	AF357428	0.329995163	miRNA	snoRNA	miRNA:snoRNA	6.846644925	NA
Mir298	Ajuba	-0.307679358	miRNA	protein_coding	miRNA:protein_coding	22.41694446	Ajuba
Mir298	Alg13	-0.342966191	miRNA	protein_coding	miRNA:protein_coding	37.26942056	Alg13
Mir298	Angpt1	0.313999975	miRNA	protein_coding	miRNA:protein_coding	5.058049142	NA
Mir298	Anxa6	0.310966289	miRNA	protein_coding	miRNA:protein_coding	28.74538408	NA
Mir298	Asxl2	-0.318018059	miRNA	protein_coding	miRNA:protein_coding	16.42542042	Asxl2
Mir298	Atf7ip	-0.30083834	miRNA	protein_coding	miRNA:protein_coding	29.94504083	Atf7ip
Mir298	BC018473	0.343253967	miRNA	lncRNA	miRNA:lncRNA	2.326242696	NA
Mir298	Bnc1	0.362725618	miRNA	protein_coding	miRNA:protein_coding	8.390477427	NA
Mir298	Calb1	-0.328864821	miRNA	protein_coding	miRNA:protein_coding	2.253027948	Calb1
Mir298	Cald1	0.420339807	miRNA	protein_coding	miRNA:protein_coding	95.6625881	NA
Mir298	Car2	-0.306688198	miRNA	protein_coding	miRNA:protein_coding	27.51103281	Car2
Mir298	Cbx7	-0.326595014	miRNA	protein_coding	miRNA:protein_coding	16.27508175	Cbx7
Mir298	Ccn4	0.363701417	miRNA	protein_coding	miRNA:protein_coding	10.29903696	NA
Mir298	Cd248	0.336260728	miRNA	protein_coding	miRNA:protein_coding	15.98290588	NA
Mir298	Cdh1	-0.34836075	miRNA	protein_coding	miRNA:protein_coding	44.8366727	Cdh1
Mir298	Cdh11	0.442930086	miRNA	protein_coding	miRNA:protein_coding	11.43749113	NA
Mir298	Cdyl2	0.315529067	miRNA	protein_coding	miRNA:protein_coding	9.290612342	NA
Mir298	Cep97	-0.315469102	miRNA	protein_coding	miRNA:protein_coding	5.332805667	Cep97
Mir298	Chchd10	-0.333183608	miRNA	protein_coding	miRNA:protein_coding	51.55795113	Chchd10
Mir298	Chd3	0.320523545	miRNA	protein_coding	miRNA:protein_coding	31.31044132	NA
Mir298	Cherp	-0.325559649	miRNA	protein_coding	miRNA:protein_coding	12.96237584	Cherp
Mir298	Ckb	-0.31709392	miRNA	protein_coding	miRNA:protein_coding	29.85311452	Ckb
Mir298	Col1a1	0.377143524	miRNA	protein_coding	miRNA:protein_coding	257.7404193	NA
Mir298	Col1a2	0.436231705	miRNA	protein_coding	miRNA:protein_coding	132.6887572	NA
Mir298	Col3a1	0.517198411	miRNA	protein_coding	miRNA:protein_coding	353.2761176	Col3a1
Mir298	Col4a5	0.336204865	miRNA	protein_coding	miRNA:protein_coding	8.831273285	NA
Mir298	Col5a1	0.378775675	miRNA	protein_coding	miRNA:protein_coding	25.19436206	NA
Mir298	Col5a2	0.302241187	miRNA	protein_coding	miRNA:protein_coding	19.26692991	NA
Mir298	Col6a1	0.35244087	miRNA	protein_coding	miRNA:protein_coding	20.07870267	NA
Mir298	Col6a3	0.355745098	miRNA	protein_coding	miRNA:protein_coding	23.54254311	NA
Mir298	Cys-tRNA	0.452118401	miRNA	tRNA	miRNA:tRNA	420.460786	Cys-tRNA
Mir298	Dancr	-0.371929449	miRNA	lncRNA	miRNA:lncRNA	149.7044544	Dancr
Mir298	Dcn	0.37890001	miRNA	protein_coding	miRNA:protein_coding	28.63281792	NA
Mir298	Dhcr7	-0.305361968	miRNA	protein_coding	miRNA:protein_coding	9.052407638	Dhcr7
Mir298	Dkc1	-0.313858927	miRNA	protein_coding	miRNA:protein_coding	45.68507964	Dkc1
Mir298	Dlk1	0.418403483	miRNA	protein_coding	miRNA:protein_coding	19.75749124	NA
Mir298	Dmtn	-0.410125013	miRNA	protein_coding	miRNA:protein_coding	26.45423991	Dmtn
Mir298	Dnah8	-0.389749271	miRNA	protein_coding	miRNA:protein_coding	13.79085256	Dnah8
Mir298	Dnmt3b	-0.362619619	miRNA	protein_coding	miRNA:protein_coding	62.18337443	Dnmt3b
Mir298	Dnmt3l	-0.360002043	miRNA	protein_coding	miRNA:protein_coding	38.34004852	Dnmt3l
Mir298	Dppa2	-0.345739728	miRNA	protein_coding	miRNA:protein_coding	8.056493688	Dppa2
Mir298	Dppa4	-0.318593608	miRNA	protein_coding	miRNA:protein_coding	8.139336381	Dppa4
Mir298	Dppa5a	-0.428947507	miRNA	protein_coding	miRNA:protein_coding	495.3007557	Dppa5a
Mir298	Dsc2	0.353591656	miRNA	protein_coding	miRNA:protein_coding	10.87316425	NA
Mir298	Egr1	0.418405541	miRNA	protein_coding	miRNA:protein_coding	91.7911738	NA
Mir298	Eno1b	-0.315366906	miRNA	protein_coding	miRNA:protein_coding	118.7729854	Eno1b
Mir298	Epop	-0.343517553	miRNA	protein_coding	miRNA:protein_coding	22.26164315	Epop
Mir298	Etv5	-0.33161463	miRNA	protein_coding	miRNA:protein_coding	32.41971608	Etv5
Mir298	Eya4	0.317728072	miRNA	protein_coding	miRNA:protein_coding	3.577582713	NA
Mir298	Fbn2	0.375451276	miRNA	protein_coding	miRNA:protein_coding	39.66373897	NA
Mir298	Fcgr3	0.337722711	miRNA	protein_coding	miRNA:protein_coding	73.03292287	NA
Mir298	Fn1	0.361548176	miRNA	protein_coding	miRNA:protein_coding	188.3164278	NA
Mir298	Fos	0.397413388	miRNA	protein_coding	miRNA:protein_coding	52.36461684	NA
Mir298	Frem1	0.314723357	miRNA	protein_coding	miRNA:protein_coding	8.07449443	NA
Mir298	Fstl1	0.353386579	miRNA	protein_coding	miRNA:protein_coding	57.1769385	NA
Mir298	Gas1	0.323808746	miRNA	protein_coding	miRNA:protein_coding	13.62930782	NA
Mir298	Gata6	0.352680854	miRNA	protein_coding	miRNA:protein_coding	22.06544438	NA
Mir298	Gly-tRNA	0.359418485	miRNA	tRNA	miRNA:tRNA	1430.701547	NA
Mir298	Gm13568	-0.335067146	miRNA	lncRNA	miRNA:lncRNA	7.365646909	Gm13568
Mir298	Gm15261	-0.318092658	miRNA	lncRNA	miRNA:lncRNA	3.142403142	Gm15261
Mir298	Gm21411	-0.309196685	miRNA	protein_coding	miRNA:protein_coding	9.112573586	Gm21411
Mir298	Gm22107	0.304831952	miRNA	snRNA	miRNA:snRNA	13.87327698	NA
Mir298	Gm22402	0.40042328	miRNA	miRNA	miRNA:miRNA	0.776208262	NA
Mir298	Gm22614	-0.320167248	miRNA	snRNA	miRNA:snRNA	143.8318969	Gm22614
Mir298	Gm22633	0.366013525	miRNA	snRNA	miRNA:snRNA	37.20475764	NA
Mir298	Gm22886	0.309839222	miRNA	snRNA	miRNA:snRNA	14.25682201	NA
Mir298	Gm22969	0.328072988	miRNA	snRNA	miRNA:snRNA	26.251689	NA
Mir298	Gm22981	0.424315217	miRNA	snoRNA	miRNA:snoRNA	25.13599318	NA
Mir298	Gm22982	0.307820829	miRNA	misc_RNA	miRNA:misc_RNA	4.417894701	NA
Mir298	Gm23037	0.317928262	miRNA	misc_RNA	miRNA:misc_RNA	27.38783098	NA
Mir298	Gm23063	0.455932754	miRNA	miRNA	miRNA:miRNA	3.332696288	Gm23063
Mir298	Gm23095	0.348978934	miRNA	snRNA	miRNA:snRNA	29.6852684	NA
Mir298	Gm23193	0.451331016	miRNA	miRNA	miRNA:miRNA	2.722712007	Gm23193
Mir298	Gm23248	0.339709055	miRNA	snRNA	miRNA:snRNA	9.188970502	NA
Mir298	Gm23624	0.437371543	miRNA	misc_RNA	miRNA:misc_RNA	253.0140844	NA
Mir298	Gm23736	0.592400526	miRNA	snoRNA	miRNA:snoRNA	54.26883234	Gm23736
Mir298	Gm23787	0.40489634	miRNA	snoRNA	miRNA:snoRNA	7.117561216	NA
Mir298	Gm24049	0.553946582	miRNA	miRNA	miRNA:miRNA	15.69819042	Gm24049
Mir298	Gm24099	0.307091422	miRNA	snRNA	miRNA:snRNA	4.066537468	NA
Mir298	Gm24146	0.439809147	miRNA	misc_RNA	miRNA:misc_RNA	257.1309993	NA
Mir298	Gm24168	0.312746883	miRNA	snRNA	miRNA:snRNA	9.19875903	NA
Mir298	Gm24245	0.376679671	miRNA	miRNA	miRNA:miRNA	21055.16694	NA
Mir298	Gm24616	-0.303014631	miRNA	snoRNA	miRNA:snoRNA	14.29340489	Gm24616
Mir298	Gm24830	-0.31776145	miRNA	snRNA	miRNA:snRNA	165.5236247	Gm24830
Mir298	Gm25078	0.31346319	miRNA	snRNA	miRNA:snRNA	9.786813166	NA
Mir298	Gm25739	0.357535631	miRNA	snRNA	miRNA:snRNA	30.12485951	NA
Mir298	Gm25793	0.31921269	miRNA	snRNA	miRNA:snRNA	7.502916113	NA
Mir298	Gm25810	0.368427497	miRNA	snRNA	miRNA:snRNA	31.5278601	NA
Mir298	Gm25890	-0.310986219	miRNA	snRNA	miRNA:snRNA	223.0942504	Gm25890
Mir298	Gm25930	0.323617326	miRNA	snRNA	miRNA:snRNA	87.77463385	NA
Mir298	Gm26035	0.426891279	miRNA	misc_RNA	miRNA:misc_RNA	841.9496979	NA
Mir298	Gm26063	0.311410995	miRNA	snRNA	miRNA:snRNA	12.94411237	NA
Mir298	Gm26128	0.346589081	miRNA	snRNA	miRNA:snRNA	5.830308446	NA
Mir298	Gm26180	0.301235134	miRNA	snRNA	miRNA:snRNA	4.28822959	NA
Mir298	Gm26228	0.316241672	miRNA	snRNA	miRNA:snRNA	13.26531423	NA
Mir298	Gm26232	-0.320330168	miRNA	snRNA	miRNA:snRNA	171.7481291	Gm26232
Mir298	Gm26315	0.388042035	miRNA	misc_RNA	miRNA:misc_RNA	2070.415044	NA
Mir298	Gm26339	0.48196198	miRNA	miRNA	miRNA:miRNA	10.29821373	Gm26339
Mir298	Gm26461	0.309955998	miRNA	misc_RNA	miRNA:misc_RNA	31210.9368	NA
Mir298	Gm26501	0.306491109	miRNA	snRNA	miRNA:snRNA	23.6177702	NA
Mir298	Gm26917	-0.386151445	miRNA	lncRNA	miRNA:lncRNA	4858.010815	Gm26917
Mir298	Gm27441	0.460350499	miRNA	miRNA	miRNA:miRNA	7.078358983	Gm27441
Mir298	Gm27509	0.552929432	miRNA	miRNA	miRNA:miRNA	16.17519586	Gm27509
Mir298	Gm30122	0.329599924	miRNA	lncRNA	miRNA:lncRNA	4.363593255	NA
Mir298	Gm44190	-0.323858294	miRNA	lncRNA	miRNA:lncRNA	10.46418851	Gm44190
Mir298	Gm9844	0.311369429	miRNA	protein_coding	miRNA:protein_coding	48.48537773	NA
Mir298	H19	0.306341089	miRNA	histone	miRNA:histone	31.8070858	NA
Mir298	H2ax	-0.319577162	miRNA	histone	miRNA:histone	444.151485	H2ax
Mir298	H3c15	-0.326692675	miRNA	histone	miRNA:histone	644.3992966	H3c15
Mir298	Hmga1	-0.353389481	miRNA	protein_coding	miRNA:protein_coding	59.97895058	Hmga1
Mir298	Hmga1b	-0.325118843	miRNA	protein_coding	miRNA:protein_coding	42.96633616	Hmga1b
Mir298	Hmga2	0.31990071	miRNA	protein_coding	miRNA:protein_coding	64.40423762	NA
Mir298	Hsd11b2	0.339011153	miRNA	protein_coding	miRNA:protein_coding	9.079020788	NA
Mir298	Hspb1	-0.331056968	miRNA	protein_coding	miRNA:protein_coding	110.196857	Hspb1
Mir298	Igf2	0.303980954	miRNA	protein_coding	miRNA:protein_coding	9.368166035	NA
Mir298	Igfbp4	0.421690039	miRNA	protein_coding	miRNA:protein_coding	38.03921653	NA
Mir298	Igfbp5	0.471648566	miRNA	protein_coding	miRNA:protein_coding	62.97187737	Igfbp5
Mir298	Ile-tRNA	0.424141128	miRNA	tRNA	miRNA:tRNA	274.4226974	NA
Mir298	Itm2a	0.41503751	miRNA	protein_coding	miRNA:protein_coding	52.26958762	NA
Mir298	Itm2c	0.3000036	miRNA	protein_coding	miRNA:protein_coding	29.8446262	NA
Mir298	Itpr1	-0.310965949	miRNA	protein_coding	miRNA:protein_coding	17.13636042	Itpr1
Mir298	Jade1	-0.318443364	miRNA	protein_coding	miRNA:protein_coding	42.40210845	Jade1
Mir298	Kdr	0.306551985	miRNA	protein_coding	miRNA:protein_coding	9.469029318	NA
Mir298	Klhl3	-0.397286074	miRNA	protein_coding	miRNA:protein_coding	12.25532614	Klhl3
Mir298	L1td1	-0.399917994	miRNA	protein_coding	miRNA:protein_coding	53.38535359	L1td1
Mir298	Lars2	-0.306982955	miRNA	protein_coding	miRNA:protein_coding	50448.85802	Lars2
Mir298	Limk1	0.315220005	miRNA	protein_coding	miRNA:protein_coding	8.670746903	NA
Mir298	Lin28a	-0.366374576	miRNA	protein_coding	miRNA:protein_coding	20.64607673	Lin28a
Mir298	Lncenc1	-0.30402343	miRNA	lncRNA	miRNA:lncRNA	21.12212384	Lncenc1
Mir298	Lum	0.403652771	miRNA	protein_coding	miRNA:protein_coding	16.48518397	NA
Mir298	Mad2l1	-0.358679942	miRNA	protein_coding	miRNA:protein_coding	11.11197876	Mad2l1
Mir298	Maged1	0.386677985	miRNA	protein_coding	miRNA:protein_coding	80.11346224	NA
Mir298	Maged2	0.437939864	miRNA	protein_coding	miRNA:protein_coding	46.27864459	NA
Mir298	Marcks	0.423580663	miRNA	protein_coding	miRNA:protein_coding	78.59315579	NA
Mir298	Mdk	0.412090751	miRNA	protein_coding	miRNA:protein_coding	217.0049743	NA
Mir298	Mdn1	-0.301157391	miRNA	protein_coding	miRNA:protein_coding	55.21985513	Mdn1
Mir298	Meg3	0.428271811	miRNA	lncRNA	miRNA:lncRNA	189.3899786	NA
Mir298	Mir124a-1hg	-0.312456391	miRNA	lncRNA	miRNA:lncRNA	17.08555263	Mir124a-1hg
Mir298	Mir296	0.519184135	miRNA	miRNA	miRNA:miRNA	3.613760235	Mir296
Mir298	Mir322	0.307326303	miRNA	miRNA	miRNA:miRNA	0.581266586	NA
Mir298	Mir351	0.396846159	miRNA	miRNA	miRNA:miRNA	4.391805001	NA
Mir298	Mir370	0.511541231	miRNA	miRNA	miRNA:miRNA	2.408665202	Mir370
Mir298	Mir382	0.333008728	miRNA	miRNA	miRNA:miRNA	1.842246041	NA
Mir298	Mir666	0.390800885	miRNA	miRNA	miRNA:miRNA	1.605699894	NA
Mir298	Mis18bp1	-0.301492002	miRNA	protein_coding	miRNA:protein_coding	16.17769587	Mis18bp1
Mir298	Mkrn1	-0.389927993	miRNA	protein_coding	miRNA:protein_coding	65.86449892	Mkrn1
Mir298	Mrc2	0.350075332	miRNA	protein_coding	miRNA:protein_coding	10.13152288	NA
Mir298	Mroh2b	0.340947166	miRNA	protein_coding	miRNA:protein_coding	0.760235757	NA
Mir298	mt-Tn	0.324182016	miRNA	tRNA	miRNA:tRNA	88.08417532	NA
Mir298	Mtcl1	-0.319281828	miRNA	protein_coding	miRNA:protein_coding	22.30758522	Mtcl1
Mir298	Mybl2	-0.308479942	miRNA	protein_coding	miRNA:protein_coding	25.427879	Mybl2
Mir298	Myo10	-0.307270153	miRNA	protein_coding	miRNA:protein_coding	37.38863236	Myo10
Mir298	Myrf	0.351822007	miRNA	protein_coding	miRNA:protein_coding	14.16746547	NA
Mir298	Nanog	-0.314219163	miRNA	protein_coding	miRNA:protein_coding	32.64794338	Nanog
Mir298	Ncam1	0.370853671	miRNA	protein_coding	miRNA:protein_coding	22.66109569	NA
Mir298	Nhp2	-0.30145898	miRNA	protein_coding	miRNA:protein_coding	104.7924808	Nhp2
Mir298	Nlrp12	-0.330004791	miRNA	protein_coding	miRNA:protein_coding	11.32437854	Nlrp12
Mir298	Nmd3	-0.322816162	miRNA	protein_coding	miRNA:protein_coding	36.05840072	Nmd3
Mir298	Npffr1	-0.334378771	miRNA	protein_coding	miRNA:protein_coding	6.324358314	Npffr1
Mir298	Nrep	0.401591153	miRNA	protein_coding	miRNA:protein_coding	27.79099218	NA
Mir298	Nrk	0.428592691	miRNA	protein_coding	miRNA:protein_coding	20.12021952	NA
Mir298	Nrp1	0.457388162	miRNA	protein_coding	miRNA:protein_coding	34.57325754	Nrp1
Mir298	Olfr1062	-0.328404991	miRNA	protein_coding	miRNA:protein_coding	12.40466736	Olfr1062
Mir298	Olfr694	0.539686041	miRNA	protein_coding	miRNA:protein_coding	5.488245639	Olfr694
Mir298	P3h4	0.301994329	miRNA	protein_coding	miRNA:protein_coding	14.86064288	NA
Mir298	Pcdh7	0.332158773	miRNA	protein_coding	miRNA:protein_coding	11.33649495	NA
Mir298	Pcgf6	-0.331681845	miRNA	protein_coding	miRNA:protein_coding	19.03931499	Pcgf6
Mir298	Pde6a	-0.303141823	miRNA	protein_coding	miRNA:protein_coding	2.277164377	Pde6a
Mir298	Pdgfra	0.318383256	miRNA	protein_coding	miRNA:protein_coding	10.54310169	NA
Mir298	Peg3	0.484977198	miRNA	protein_coding	miRNA:protein_coding	254.0992296	Peg3
Mir298	Pitx2	0.308195313	miRNA	protein_coding	miRNA:protein_coding	17.16377631	NA
Mir298	Pla2g1b	-0.309914806	miRNA	protein_coding	miRNA:protein_coding	12.15730732	Pla2g1b
Mir298	Plagl1	0.400582361	miRNA	protein_coding	miRNA:protein_coding	54.76061206	NA
Mir298	Platr10	-0.307560333	miRNA	lncRNA	miRNA:lncRNA	16.29906945	Platr10
Mir298	Pmp22	0.413329221	miRNA	protein_coding	miRNA:protein_coding	17.95887372	NA
Mir298	Polr1b	-0.364108673	miRNA	protein_coding	miRNA:protein_coding	15.10040681	Polr1b
Mir298	Polr3g	-0.313820744	miRNA	protein_coding	miRNA:protein_coding	11.71088835	Polr3g
Mir298	Postn	0.430181199	miRNA	protein_coding	miRNA:protein_coding	57.63385388	NA
Mir298	Pou5f1	-0.345912628	miRNA	protein_coding	miRNA:protein_coding	26.66544105	Pou5f1
Mir298	Ppa1	-0.394775898	miRNA	protein_coding	miRNA:protein_coding	41.69476855	Ppa1
Mir298	Ppfibp1	0.303786087	miRNA	protein_coding	miRNA:protein_coding	19.87480973	NA
Mir298	Pxdn	0.335552339	miRNA	protein_coding	miRNA:protein_coding	41.74963467	NA
Mir298	Rcn3	0.405946176	miRNA	protein_coding	miRNA:protein_coding	42.48249631	NA
Mir298	Rex2	-0.350784205	miRNA	protein_coding	miRNA:protein_coding	17.42977495	Rex2
Mir298	Rian	0.320557818	miRNA	lncRNA	miRNA:lncRNA	86.69290064	NA
Mir298	Rn7s1	0.301900894	miRNA	misc_RNA	miRNA:misc_RNA	33474.73433	NA
Mir298	Rn7s2	0.30331633	miRNA	misc_RNA	miRNA:misc_RNA	24100.50353	NA
Mir298	Rn7sk	0.468012323	miRNA	misc_RNA	miRNA:misc_RNA	61950.69774	Rn7sk
Mir298	Rnaset2b	0.336466461	miRNA	protein_coding	miRNA:protein_coding	1.951499173	NA
Mir298	Rnf38	-0.312539787	miRNA	protein_coding	miRNA:protein_coding	72.74629673	Rnf38
Mir298	Rnu1b6	-0.321941803	miRNA	snRNA	miRNA:snRNA	119.0173939	Rnu1b6
Mir298	Rny1	0.330310384	miRNA	misc_RNA	miRNA:misc_RNA	839.20726	NA
Mir298	Rny3	0.558726001	miRNA	misc_RNA	miRNA:misc_RNA	1294.660601	Rny3
Mir298	Sall4	-0.338363538	miRNA	protein_coding	miRNA:protein_coding	36.75795162	Sall4
Mir298	Scd2	0.346127625	miRNA	protein_coding	miRNA:protein_coding	79.63984298	NA
Mir298	Sdk1	-0.327339101	miRNA	protein_coding	miRNA:protein_coding	16.96329818	Sdk1
Mir298	Serpinh1	0.485241984	miRNA	protein_coding	miRNA:protein_coding	69.4571279	Serpinh1
Mir298	Slc25a4	0.303224797	miRNA	protein_coding	miRNA:protein_coding	79.36296985	NA
Mir298	Slc2a3	-0.368365392	miRNA	protein_coding	miRNA:protein_coding	84.29817359	Slc2a3
Mir298	Smim1	0.315042049	miRNA	protein_coding	miRNA:protein_coding	15.53960713	NA
Mir298	Snord118	0.303044262	miRNA	snoRNA	miRNA:snoRNA	1166.732223	NA
Mir298	Snord35a	0.415453002	miRNA	snoRNA	miRNA:snoRNA	397.0338242	NA
Mir298	Sox4	0.316759489	miRNA	protein_coding	miRNA:protein_coding	40.39176256	NA
Mir298	Sparc	0.496416631	miRNA	protein_coding	miRNA:protein_coding	219.317499	Sparc
Mir298	Srpk1	-0.392304625	miRNA	protein_coding	miRNA:protein_coding	55.09906482	Srpk1
Mir298	Stmn2	-0.31590143	miRNA	protein_coding	miRNA:protein_coding	43.94810712	Stmn2
Mir298	Tcea3	-0.338728732	miRNA	protein_coding	miRNA:protein_coding	32.81107031	Tcea3
Mir298	Tceal9	0.415920276	miRNA	protein_coding	miRNA:protein_coding	146.7606368	NA
Mir298	Tdgf1	-0.37470243	miRNA	protein_coding	miRNA:protein_coding	43.71929451	Tdgf1
Mir298	Tdh	-0.323566928	miRNA	protein_coding	miRNA:protein_coding	42.87987137	Tdh
Mir298	Tent5a	0.329693722	miRNA	protein_coding	miRNA:protein_coding	12.00573566	NA
Mir298	Tgfb2	0.367986738	miRNA	protein_coding	miRNA:protein_coding	13.36633588	NA
Mir298	Tmem163	-0.411286412	miRNA	protein_coding	miRNA:protein_coding	179.3546385	Tmem163
Mir298	Tmem176b	0.386928418	miRNA	protein_coding	miRNA:protein_coding	21.80794169	NA
Mir298	Tmem98	0.36267736	miRNA	protein_coding	miRNA:protein_coding	18.73238457	NA
Mir298	Tmsb10	0.348630399	miRNA	protein_coding	miRNA:protein_coding	591.6365404	NA
Mir298	Trim71	-0.45820747	miRNA	protein_coding	miRNA:protein_coding	44.97157166	Trim71
Mir298	Ttc3	0.30492087	miRNA	protein_coding	miRNA:protein_coding	67.31822529	NA
Mir298	Utf1	-0.312944354	miRNA	protein_coding	miRNA:protein_coding	21.97018461	Utf1
Mir298	Vcan	0.303648514	miRNA	protein_coding	miRNA:protein_coding	42.63859994	NA
Mir298	Vim	0.361885894	miRNA	protein_coding	miRNA:protein_coding	135.9256943	NA
Mir298	Wdr12	-0.375031615	miRNA	protein_coding	miRNA:protein_coding	29.9835136	Wdr12
Mir298	Zfhx4	0.328541075	miRNA	protein_coding	miRNA:protein_coding	17.27313464	NA
Mir298	Zfp42	-0.314460248	miRNA	protein_coding	miRNA:protein_coding	70.46872152	Zfp42
Mir298	Zfp503	0.302683357	miRNA	protein_coding	miRNA:protein_coding	14.88166009	NA
Mir298	Zfp534	-0.343820092	miRNA	protein_coding	miRNA:protein_coding	11.24324215	Zfp534
Mir298	Zfp600	-0.347357749	miRNA	protein_coding	miRNA:protein_coding	18.89758559	Zfp600
Mir298	Zfp978	-0.316086924	miRNA	protein_coding	miRNA:protein_coding	10.90925466	Zfp978
Mir298	Zfp979	-0.322765823	miRNA	protein_coding	miRNA:protein_coding	19.7696604	Zfp979
Mir298	Zfp980	-0.356576668	miRNA	protein_coding	miRNA:protein_coding	22.33224077	Zfp980
Mir298	Zfp981	-0.332370626	miRNA	protein_coding	miRNA:protein_coding	20.42000802	Zfp981
Mir298	Zfp985	-0.314235182	miRNA	protein_coding	miRNA:protein_coding	13.32749849	Zfp985
Mir298	Zfp987	-0.33829945	miRNA	protein_coding	miRNA:protein_coding	7.614636631	Zfp987
Mir298	Zfp988	-0.334633548	miRNA	protein_coding	miRNA:protein_coding	12.09433207	Zfp988
Mir298	Zfp989	-0.311907736	miRNA	protein_coding	miRNA:protein_coding	8.179606783	Zfp989
Mir298	Zfp990	-0.32977693	miRNA	protein_coding	miRNA:protein_coding	30.90056763	Zfp990
Mir298	Zic3	-0.427476962	miRNA	protein_coding	miRNA:protein_coding	13.34324256	Zic3
Mir351	6330403K07Rik	0.318241443	miRNA	protein_coding	miRNA:protein_coding	14.74553159	NA
Mir351	Acta2	0.337305366	miRNA	protein_coding	miRNA:protein_coding	29.16331699	NA
Mir351	Adamts1	0.360132186	miRNA	protein_coding	miRNA:protein_coding	11.9604802	NA
Mir351	Adamts15	0.3148643	miRNA	protein_coding	miRNA:protein_coding	11.99822169	NA
Mir351	Adamts2	0.302322576	miRNA	protein_coding	miRNA:protein_coding	8.572025088	NA
Mir351	Alg13	-0.32162477	miRNA	protein_coding	miRNA:protein_coding	37.26942056	NA
Mir351	Anxa6	0.305487787	miRNA	protein_coding	miRNA:protein_coding	28.74538408	NA
Mir351	Asns	-0.3227282	miRNA	protein_coding	miRNA:protein_coding	34.07831364	NA
Mir351	Bicc1	0.32220349	miRNA	protein_coding	miRNA:protein_coding	13.93419748	NA
Mir351	Bnc1	0.404620864	miRNA	protein_coding	miRNA:protein_coding	8.390477427	NA
Mir351	Cald1	0.39742189	miRNA	protein_coding	miRNA:protein_coding	95.6625881	NA
Mir351	Capn6	0.336495455	miRNA	protein_coding	miRNA:protein_coding	4.81171588	NA
Mir351	Car2	-0.334516295	miRNA	protein_coding	miRNA:protein_coding	27.51103281	NA
Mir351	Cbx7	-0.314300134	miRNA	protein_coding	miRNA:protein_coding	16.27508175	NA
Mir351	Ccdc80	0.36808405	miRNA	protein_coding	miRNA:protein_coding	4.838887039	NA
Mir351	Ccn4	0.409269962	miRNA	protein_coding	miRNA:protein_coding	10.29903696	NA
Mir351	Cd248	0.346975571	miRNA	protein_coding	miRNA:protein_coding	15.98290588	NA
Mir351	Cdh1	-0.355963211	miRNA	protein_coding	miRNA:protein_coding	44.8366727	NA
Mir351	Cdh11	0.414969208	miRNA	protein_coding	miRNA:protein_coding	11.43749113	NA
Mir351	Chchd10	-0.353023579	miRNA	protein_coding	miRNA:protein_coding	51.55795113	NA
Mir351	Chd3	0.344678601	miRNA	protein_coding	miRNA:protein_coding	31.31044132	NA
Mir351	Col1a1	0.394898475	miRNA	protein_coding	miRNA:protein_coding	257.7404193	NA
Mir351	Col1a2	0.483994851	miRNA	protein_coding	miRNA:protein_coding	132.6887572	Col1a2
Mir351	Col3a1	0.562870317	miRNA	protein_coding	miRNA:protein_coding	353.2761176	Col3a1
Mir351	Col4a5	0.3581874	miRNA	protein_coding	miRNA:protein_coding	8.831273285	NA
Mir351	Col5a1	0.43086956	miRNA	protein_coding	miRNA:protein_coding	25.19436206	NA
Mir351	Col5a2	0.357428222	miRNA	protein_coding	miRNA:protein_coding	19.26692991	NA
Mir351	Col6a1	0.399683457	miRNA	protein_coding	miRNA:protein_coding	20.07870267	NA
Mir351	Col6a3	0.399094252	miRNA	protein_coding	miRNA:protein_coding	23.54254311	NA
Mir351	Cys-tRNA	0.315669396	miRNA	tRNA	miRNA:tRNA	420.460786	NA
Mir351	Dancr	-0.392129385	miRNA	lncRNA	miRNA:lncRNA	149.7044544	Dancr
Mir351	Dcn	0.38450606	miRNA	protein_coding	miRNA:protein_coding	28.63281792	NA
Mir351	Dctpp1	-0.315350637	miRNA	protein_coding	miRNA:protein_coding	59.91403747	NA
Mir351	Ddx39	-0.302879087	miRNA	protein_coding	miRNA:protein_coding	45.28894438	NA
Mir351	Dkc1	-0.309547255	miRNA	protein_coding	miRNA:protein_coding	45.68507964	NA
Mir351	Dlk1	0.425606316	miRNA	protein_coding	miRNA:protein_coding	19.75749124	NA
Mir351	Dmtn	-0.333653438	miRNA	protein_coding	miRNA:protein_coding	26.45423991	NA
Mir351	Dnah8	-0.328654772	miRNA	protein_coding	miRNA:protein_coding	13.79085256	NA
Mir351	Dnmt3b	-0.353518725	miRNA	protein_coding	miRNA:protein_coding	62.18337443	NA
Mir351	Dnmt3l	-0.305923488	miRNA	protein_coding	miRNA:protein_coding	38.34004852	NA
Mir351	Dppa5a	-0.419717029	miRNA	protein_coding	miRNA:protein_coding	495.3007557	Dppa5a
Mir351	Dsc2	0.36692468	miRNA	protein_coding	miRNA:protein_coding	10.87316425	NA
Mir351	Egr1	0.437081941	miRNA	protein_coding	miRNA:protein_coding	91.7911738	NA
Mir351	Emilin1	0.301353038	miRNA	protein_coding	miRNA:protein_coding	23.02040371	NA
Mir351	Emp3	0.345055064	miRNA	protein_coding	miRNA:protein_coding	24.06891779	NA
Mir351	Eno1	-0.302614922	miRNA	protein_coding	miRNA:protein_coding	310.6306149	NA
Mir351	Eno1b	-0.364014861	miRNA	protein_coding	miRNA:protein_coding	118.7729854	NA
Mir351	Epcam	-0.319915705	miRNA	protein_coding	miRNA:protein_coding	54.65632636	NA
Mir351	Etv5	-0.332507587	miRNA	protein_coding	miRNA:protein_coding	32.41971608	NA
Mir351	Fbn2	0.414333403	miRNA	protein_coding	miRNA:protein_coding	39.66373897	NA
Mir351	Fn1	0.398711407	miRNA	protein_coding	miRNA:protein_coding	188.3164278	NA
Mir351	Fos	0.41011454	miRNA	protein_coding	miRNA:protein_coding	52.36461684	NA
Mir351	Frem1	0.342841025	miRNA	protein_coding	miRNA:protein_coding	8.07449443	NA
Mir351	Fstl1	0.332865149	miRNA	protein_coding	miRNA:protein_coding	57.1769385	NA
Mir351	Gas1	0.317767312	miRNA	protein_coding	miRNA:protein_coding	13.62930782	NA
Mir351	Gata6	0.419204798	miRNA	protein_coding	miRNA:protein_coding	22.06544438	NA
Mir351	Gm13568	-0.307945292	miRNA	lncRNA	miRNA:lncRNA	7.365646909	NA
Mir351	Gm22614	-0.371799863	miRNA	snRNA	miRNA:snRNA	143.8318969	NA
Mir351	Gm22748	-0.301895782	miRNA	snoRNA	miRNA:snoRNA	21.15118675	NA
Mir351	Gm22973	-0.312149391	miRNA	snRNA	miRNA:snRNA	183.9549391	NA
Mir351	Gm22981	0.356625962	miRNA	snoRNA	miRNA:snoRNA	25.13599318	NA
Mir351	Gm23063	0.323402335	miRNA	miRNA	miRNA:miRNA	3.332696288	NA
Mir351	Gm23624	0.357965237	miRNA	misc_RNA	miRNA:misc_RNA	253.0140844	NA
Mir351	Gm23736	0.466018215	miRNA	snoRNA	miRNA:snoRNA	54.26883234	Gm23736
Mir351	Gm24049	0.381996983	miRNA	miRNA	miRNA:miRNA	15.69819042	NA
Mir351	Gm24136	-0.335795449	miRNA	snRNA	miRNA:snRNA	144.1618802	NA
Mir351	Gm24146	0.356359818	miRNA	misc_RNA	miRNA:misc_RNA	257.1309993	NA
Mir351	Gm24245	0.348998085	miRNA	miRNA	miRNA:miRNA	21055.16694	NA
Mir351	Gm24616	-0.333671802	miRNA	snoRNA	miRNA:snoRNA	14.29340489	NA
Mir351	Gm24830	-0.368666026	miRNA	snRNA	miRNA:snRNA	165.5236247	NA
Mir351	Gm25890	-0.369899771	miRNA	snRNA	miRNA:snRNA	223.0942504	NA
Mir351	Gm26035	0.332281095	miRNA	misc_RNA	miRNA:misc_RNA	841.9496979	NA
Mir351	Gm26232	-0.379865899	miRNA	snRNA	miRNA:snRNA	171.7481291	NA
Mir351	Gm26315	0.322378798	miRNA	misc_RNA	miRNA:misc_RNA	2070.415044	NA
Mir351	Gm26917	-0.343228146	miRNA	lncRNA	miRNA:lncRNA	4858.010815	NA
Mir351	Gm27441	0.303620557	miRNA	miRNA	miRNA:miRNA	7.078358983	NA
Mir351	Gm27509	0.364044101	miRNA	miRNA	miRNA:miRNA	16.17519586	NA
Mir351	Gpc3	0.31258334	miRNA	protein_coding	miRNA:protein_coding	30.5794287	NA
Mir351	Gsn	0.300362416	miRNA	protein_coding	miRNA:protein_coding	8.759132656	NA
Mir351	H2ax	-0.305701716	miRNA	histone	miRNA:histone	444.151485	NA
Mir351	Hand2	0.34609163	miRNA	protein_coding	miRNA:protein_coding	5.419883939	NA
Mir351	Hells	-0.301213583	miRNA	protein_coding	miRNA:protein_coding	130.6490978	NA
Mir351	Hmga1	-0.345216831	miRNA	protein_coding	miRNA:protein_coding	59.97895058	NA
Mir351	Hmga1b	-0.335744866	miRNA	protein_coding	miRNA:protein_coding	42.96633616	NA
Mir351	Hsd11b2	0.386488152	miRNA	protein_coding	miRNA:protein_coding	9.079020788	NA
Mir351	Hspb1	-0.317224756	miRNA	protein_coding	miRNA:protein_coding	110.196857	NA
Mir351	Igf2	0.321603673	miRNA	protein_coding	miRNA:protein_coding	9.368166035	NA
Mir351	Igfbp2	-0.327733095	miRNA	protein_coding	miRNA:protein_coding	67.22101979	NA
Mir351	Igfbp4	0.397796815	miRNA	protein_coding	miRNA:protein_coding	38.03921653	NA
Mir351	Igfbp5	0.40566313	miRNA	protein_coding	miRNA:protein_coding	62.97187737	NA
Mir351	Ipo5	-0.303293699	miRNA	protein_coding	miRNA:protein_coding	54.66920951	NA
Mir351	Itm2a	0.473075	miRNA	protein_coding	miRNA:protein_coding	52.26958762	Itm2a
Mir351	Itm2c	0.336050463	miRNA	protein_coding	miRNA:protein_coding	29.8446262	NA
Mir351	Kdr	0.370164452	miRNA	protein_coding	miRNA:protein_coding	9.469029318	NA
Mir351	L1td1	-0.356733507	miRNA	protein_coding	miRNA:protein_coding	53.38535359	NA
Mir351	Lama5	-0.326341869	miRNA	protein_coding	miRNA:protein_coding	42.03235861	NA
Mir351	Ldha	-0.311825473	miRNA	protein_coding	miRNA:protein_coding	174.772023	NA
Mir351	Lgals1	0.355997429	miRNA	protein_coding	miRNA:protein_coding	122.8226605	NA
Mir351	Lin28a	-0.348899587	miRNA	protein_coding	miRNA:protein_coding	20.64607673	NA
Mir351	Loxl2	0.388087254	miRNA	protein_coding	miRNA:protein_coding	10.218491	NA
Mir351	Lum	0.411374702	miRNA	protein_coding	miRNA:protein_coding	16.48518397	NA
Mir351	Mab21l2	0.33512723	miRNA	protein_coding	miRNA:protein_coding	4.740391906	NA
Mir351	Mad2l1	-0.342944415	miRNA	protein_coding	miRNA:protein_coding	11.11197876	NA
Mir351	Maf	0.330790619	miRNA	protein_coding	miRNA:protein_coding	12.62211992	NA
Mir351	Maged1	0.371658698	miRNA	protein_coding	miRNA:protein_coding	80.11346224	NA
Mir351	Maged2	0.459154091	miRNA	protein_coding	miRNA:protein_coding	46.27864459	Maged2
Mir351	Marcks	0.387671466	miRNA	protein_coding	miRNA:protein_coding	78.59315579	NA
Mir351	Mdk	0.359481125	miRNA	protein_coding	miRNA:protein_coding	217.0049743	NA
Mir351	Meg3	0.458589337	miRNA	lncRNA	miRNA:lncRNA	189.3899786	Meg3
Mir351	Mir124a-1hg	-0.317208817	miRNA	lncRNA	miRNA:lncRNA	17.08555263	NA
Mir351	Mir296	0.309690167	miRNA	miRNA	miRNA:miRNA	3.613760235	NA
Mir351	Mir298	0.396846159	miRNA	miRNA	miRNA:miRNA	13.32186885	NA
Mir351	Mir322	0.442189118	miRNA	miRNA	miRNA:miRNA	0.581266586	NA
Mir351	Mir370	0.417003363	miRNA	miRNA	miRNA:miRNA	2.408665202	NA
Mir351	Mir503	0.424764178	miRNA	miRNA	miRNA:miRNA	1.561715605	NA
Mir351	Mir5136	-0.331083098	miRNA	miRNA	miRNA:miRNA	69.93224893	NA
Mir351	Mir666	0.417288905	miRNA	miRNA	miRNA:miRNA	1.605699894	NA
Mir351	Mkrn1	-0.335413828	miRNA	protein_coding	miRNA:protein_coding	65.86449892	NA
Mir351	Mmp2	0.324099221	miRNA	protein_coding	miRNA:protein_coding	20.16693402	NA
Mir351	Mrc2	0.383321623	miRNA	protein_coding	miRNA:protein_coding	10.13152288	NA
Mir351	mt-Tf	-0.313843573	miRNA	tRNA	miRNA:tRNA	464.0829968	NA
Mir351	Mthfd1	-0.320259418	miRNA	protein_coding	miRNA:protein_coding	33.29869159	NA
Mir351	Myrf	0.310181524	miRNA	protein_coding	miRNA:protein_coding	14.16746547	NA
Mir351	Nanog	-0.311663657	miRNA	protein_coding	miRNA:protein_coding	32.64794338	NA
Mir351	Ncam1	0.374460457	miRNA	protein_coding	miRNA:protein_coding	22.66109569	NA
Mir351	Nhp2	-0.343467506	miRNA	protein_coding	miRNA:protein_coding	104.7924808	NA
Mir351	Nmd3	-0.31106492	miRNA	protein_coding	miRNA:protein_coding	36.05840072	NA
Mir351	Npffr1	-0.311960616	miRNA	protein_coding	miRNA:protein_coding	6.324358314	NA
Mir351	Nrep	0.347378026	miRNA	protein_coding	miRNA:protein_coding	27.79099218	NA
Mir351	Nrk	0.452643577	miRNA	protein_coding	miRNA:protein_coding	20.12021952	Nrk
Mir351	Nrp1	0.45898641	miRNA	protein_coding	miRNA:protein_coding	34.57325754	Nrp1
Mir351	Olfr1062	-0.308455109	miRNA	protein_coding	miRNA:protein_coding	12.40466736	NA
Mir351	Olfr694	0.375500835	miRNA	protein_coding	miRNA:protein_coding	5.488245639	NA
Mir351	P3h4	0.364233864	miRNA	protein_coding	miRNA:protein_coding	14.86064288	NA
Mir351	Pcdh18	0.309820867	miRNA	protein_coding	miRNA:protein_coding	7.534050526	NA
Mir351	Pdgfra	0.40586203	miRNA	protein_coding	miRNA:protein_coding	10.54310169	NA
Mir351	Peg3	0.468419586	miRNA	protein_coding	miRNA:protein_coding	254.0992296	Peg3
Mir351	Pfkl	-0.310879829	miRNA	protein_coding	miRNA:protein_coding	29.20350805	NA
Mir351	Pitx2	0.347045244	miRNA	protein_coding	miRNA:protein_coding	17.16377631	NA
Mir351	Plagl1	0.447390653	miRNA	protein_coding	miRNA:protein_coding	54.76061206	NA
Mir351	Pmp22	0.423893793	miRNA	protein_coding	miRNA:protein_coding	17.95887372	NA
Mir351	Postn	0.492129175	miRNA	protein_coding	miRNA:protein_coding	57.63385388	Postn
Mir351	Pou5f1	-0.358851893	miRNA	protein_coding	miRNA:protein_coding	26.66544105	NA
Mir351	Ppa1	-0.340832205	miRNA	protein_coding	miRNA:protein_coding	41.69476855	NA
Mir351	Ppic	0.326221912	miRNA	protein_coding	miRNA:protein_coding	20.29757975	NA
Mir351	Ptn	0.309646112	miRNA	protein_coding	miRNA:protein_coding	31.36176921	NA
Mir351	Rbms3	0.312545948	miRNA	protein_coding	miRNA:protein_coding	9.812211808	NA
Mir351	Rcn3	0.387568697	miRNA	protein_coding	miRNA:protein_coding	42.48249631	NA
Mir351	Rex2	-0.328071133	miRNA	protein_coding	miRNA:protein_coding	17.42977495	NA
Mir351	Rn7sk	0.382728881	miRNA	misc_RNA	miRNA:misc_RNA	61950.69774	NA
Mir351	Rnaset2b	0.328550895	miRNA	protein_coding	miRNA:protein_coding	1.951499173	NA
Mir351	Rnu1b1	-0.331417974	miRNA	snRNA	miRNA:snRNA	75.60261921	NA
Mir351	Rnu1b2	-0.32937893	miRNA	snRNA	miRNA:snRNA	80.05611456	NA
Mir351	Rnu1b6	-0.368003089	miRNA	snRNA	miRNA:snRNA	119.0173939	NA
Mir351	Rny3	0.33302918	miRNA	misc_RNA	miRNA:misc_RNA	1294.660601	NA
Mir351	Serpinh1	0.463257403	miRNA	protein_coding	miRNA:protein_coding	69.4571279	Serpinh1
Mir351	Slc2a3	-0.390566418	miRNA	protein_coding	miRNA:protein_coding	84.29817359	Slc2a3
Mir351	Smim1	0.327601553	miRNA	protein_coding	miRNA:protein_coding	15.53960713	NA
Mir351	Sox4	0.308098088	miRNA	protein_coding	miRNA:protein_coding	40.39176256	NA
Mir351	Sparc	0.480161988	miRNA	protein_coding	miRNA:protein_coding	219.317499	Sparc
Mir351	Srpk1	-0.302114585	miRNA	protein_coding	miRNA:protein_coding	55.09906482	NA
Mir351	Stmn2	-0.350870598	miRNA	protein_coding	miRNA:protein_coding	43.94810712	NA
Mir351	Tceal9	0.334663985	miRNA	protein_coding	miRNA:protein_coding	146.7606368	NA
Mir351	Tdgf1	-0.333051054	miRNA	protein_coding	miRNA:protein_coding	43.71929451	NA
Mir351	Tdh	-0.30030987	miRNA	protein_coding	miRNA:protein_coding	42.87987137	NA
Mir351	Tent5a	0.356447393	miRNA	protein_coding	miRNA:protein_coding	12.00573566	NA
Mir351	Tgfbi	0.324822469	miRNA	protein_coding	miRNA:protein_coding	17.57264384	NA
Mir351	Tmem163	-0.327461441	miRNA	protein_coding	miRNA:protein_coding	179.3546385	NA
Mir351	Tmem176b	0.356603208	miRNA	protein_coding	miRNA:protein_coding	21.80794169	NA
Mir351	Tmem98	0.321311412	miRNA	protein_coding	miRNA:protein_coding	18.73238457	NA
Mir351	Tmsb10	0.335190245	miRNA	protein_coding	miRNA:protein_coding	591.6365404	NA
Mir351	Trim71	-0.392695811	miRNA	protein_coding	miRNA:protein_coding	44.97157166	Trim71
Mir351	Tshz2	0.329681363	miRNA	protein_coding	miRNA:protein_coding	9.575087036	NA
Mir351	Ttc3	0.307927849	miRNA	protein_coding	miRNA:protein_coding	67.31822529	NA
Mir351	Upp1	-0.319120906	miRNA	protein_coding	miRNA:protein_coding	37.74715498	NA
Mir351	Utf1	-0.334580081	miRNA	protein_coding	miRNA:protein_coding	21.97018461	NA
Mir351	Vim	0.371948906	miRNA	protein_coding	miRNA:protein_coding	135.9256943	NA
Mir351	Wdr12	-0.32954515	miRNA	protein_coding	miRNA:protein_coding	29.9835136	NA
Mir351	Ybx3	-0.321979221	miRNA	protein_coding	miRNA:protein_coding	66.02631203	NA
Mir351	Zfhx4	0.355177425	miRNA	protein_coding	miRNA:protein_coding	17.27313464	NA
Mir351	Zfp534	-0.302529269	miRNA	protein_coding	miRNA:protein_coding	11.24324215	NA
Mir351	Zfp600	-0.326058565	miRNA	protein_coding	miRNA:protein_coding	18.89758559	NA
Mir351	Zfp980	-0.331782658	miRNA	protein_coding	miRNA:protein_coding	22.33224077	NA
Mir351	Zfp981	-0.31524781	miRNA	protein_coding	miRNA:protein_coding	20.42000802	NA
Mir351	Zfp990	-0.317527869	miRNA	protein_coding	miRNA:protein_coding	30.90056763	NA
Mir351	Zic3	-0.35331241	miRNA	protein_coding	miRNA:protein_coding	13.34324256	NA
Mir320	0610038B21Rik	0.323157768	miRNA	lncRNA	miRNA:lncRNA	0.641720609	NA
Mir320	1700029E06Rik	0.380134015	miRNA	lncRNA	miRNA:lncRNA	0.383876948	NA
Mir320	2310014F06Rik	0.41724986	miRNA	lncRNA	miRNA:lncRNA	93.64211128	NA
Mir320	6330403L08Rik	0.341171144	miRNA	lncRNA	miRNA:lncRNA	4.01562583	NA
Mir320	9430041J12Rik	0.454811164	miRNA	lncRNA	miRNA:lncRNA	1.300993078	9430041J12Rik
Mir320	A630072M18Rik	0.467381219	miRNA	lncRNA	miRNA:lncRNA	2.046223046	A630072M18Rik
Mir320	Abcc10	0.325241175	miRNA	protein_coding	miRNA:protein_coding	1.814556647	NA
Mir320	Abi2	0.442727189	miRNA	protein_coding	miRNA:protein_coding	483.7343494	NA
Mir320	Adgrb2	0.424813606	miRNA	protein_coding	miRNA:protein_coding	58.85164417	NA
Mir320	Adgrl3	0.420985312	miRNA	protein_coding	miRNA:protein_coding	7.142961522	NA
Mir320	Adra1d	0.380412267	miRNA	protein_coding	miRNA:protein_coding	8.424261939	NA
Mir320	Agap3	0.35092839	miRNA	protein_coding	miRNA:protein_coding	25.71532346	NA
Mir320	Akt1	0.305416073	miRNA	protein_coding	miRNA:protein_coding	20.48929812	NA
Mir320	Ankrd60	0.364264227	miRNA	protein_coding	miRNA:protein_coding	174.7238032	NA
Mir320	Aopep	0.371380138	miRNA	protein_coding	miRNA:protein_coding	271.027218	NA
Mir320	Ap1s2	0.394139916	miRNA	protein_coding	miRNA:protein_coding	63.22371823	NA
Mir320	Apbb1	0.385745742	miRNA	protein_coding	miRNA:protein_coding	25.01752315	NA
Mir320	Arhgef28	0.429825335	miRNA	protein_coding	miRNA:protein_coding	5.833248515	NA
Mir320	Arhgef4	0.448771166	miRNA	protein_coding	miRNA:protein_coding	2.817299055	NA
Mir320	Asphd2	0.326268679	miRNA	protein_coding	miRNA:protein_coding	3.746116412	NA
Mir320	Astn2	0.434380402	miRNA	protein_coding	miRNA:protein_coding	1.938222988	NA
Mir320	Atrnl1	0.342856962	miRNA	protein_coding	miRNA:protein_coding	5.69176066	NA
Mir320	Bend7	0.367626631	miRNA	protein_coding	miRNA:protein_coding	5.927770908	NA
Mir320	Bsn	0.326141746	miRNA	protein_coding	miRNA:protein_coding	1.561644368	NA
Mir320	Camk1d	0.402631784	miRNA	protein_coding	miRNA:protein_coding	9.223698784	NA
Mir320	Camta1	0.350730065	miRNA	protein_coding	miRNA:protein_coding	15.12590591	NA
Mir320	Caskin1	0.463972969	miRNA	protein_coding	miRNA:protein_coding	2.456658953	Caskin1
Mir320	Cbfb	0.314119278	miRNA	protein_coding	miRNA:protein_coding	22.54888328	NA
Mir320	Ccne2	0.357793993	miRNA	protein_coding	miRNA:protein_coding	808.9147864	NA
Mir320	Celf5	0.34629679	miRNA	protein_coding	miRNA:protein_coding	4.611779794	NA
Mir320	Celf6	0.373002226	miRNA	protein_coding	miRNA:protein_coding	1.588068471	NA
Mir320	Chst7	0.450418839	miRNA	protein_coding	miRNA:protein_coding	22.69657716	Chst7
Mir320	Cldn34c1	0.463760444	miRNA	protein_coding	miRNA:protein_coding	2.591784563	Cldn34c1
Mir320	Dixdc1	0.318589104	miRNA	protein_coding	miRNA:protein_coding	5.277725581	NA
Mir320	Dmp1	0.323804843	miRNA	protein_coding	miRNA:protein_coding	1.207170844	NA
Mir320	Dnaic2	0.475192561	miRNA	protein_coding	miRNA:protein_coding	3.673663171	Dnaic2
Mir320	Dnaja4	0.328572017	miRNA	protein_coding	miRNA:protein_coding	0.61979906	NA
Mir320	Dram1	0.437114507	miRNA	protein_coding	miRNA:protein_coding	6.67792225	NA
Mir320	Ebf4	0.304591887	miRNA	protein_coding	miRNA:protein_coding	4.082270094	NA
Mir320	Edn2	0.400599848	miRNA	protein_coding	miRNA:protein_coding	0.349011495	NA
Mir320	Efna3	0.349397615	miRNA	protein_coding	miRNA:protein_coding	4.843675029	NA
Mir320	Emx1	0.364409109	miRNA	protein_coding	miRNA:protein_coding	1.366192992	NA
Mir320	Epm2a	0.434182939	miRNA	protein_coding	miRNA:protein_coding	1.796331665	NA
Mir320	Evc	0.350561184	miRNA	protein_coding	miRNA:protein_coding	4.086877388	NA
Mir320	Exoc3l2	0.444314795	miRNA	protein_coding	miRNA:protein_coding	17.16010964	NA
Mir320	Fam83h	0.34726486	miRNA	protein_coding	miRNA:protein_coding	3.665644391	NA
Mir320	Fbll1	0.308965886	miRNA	protein_coding	miRNA:protein_coding	0.555440036	NA
Mir320	Fbxo10	0.397130133	miRNA	protein_coding	miRNA:protein_coding	5.259058762	NA
Mir320	Fibcd1	0.424860459	miRNA	protein_coding	miRNA:protein_coding	1.265433839	NA
Mir320	Foxa1	0.364524509	miRNA	protein_coding	miRNA:protein_coding	17.80159855	NA
Mir320	Foxe1	0.439119849	miRNA	protein_coding	miRNA:protein_coding	16.1947384	NA
Mir320	Fzd10	0.353113224	miRNA	protein_coding	miRNA:protein_coding	9.442084417	NA
Mir320	Garem2	0.364114791	miRNA	protein_coding	miRNA:protein_coding	2.308900397	NA
Mir320	Glu-tRNA	0.305660456	miRNA	tRNA	miRNA:tRNA	579.0814414	NA
Mir320	Gm13524	0.39320786	miRNA	lncRNA	miRNA:lncRNA	2.099312311	NA
Mir320	Gm14236	0.436363055	miRNA	lncRNA	miRNA:lncRNA	1338.481718	NA
Mir320	Gm22567	0.306385398	miRNA	misc_RNA	miRNA:misc_RNA	3.924344548	NA
Mir320	Gm23388	0.353507434	miRNA	miRNA	miRNA:miRNA	46.74943406	NA
Mir320	Gm24812	0.306273202	miRNA	misc_RNA	miRNA:misc_RNA	3.230841706	NA
Mir320	Gm25687	0.320110741	miRNA	misc_RNA	miRNA:misc_RNA	4.283486805	NA
Mir320	Gm35850	0.449686391	miRNA	lncRNA	miRNA:lncRNA	1243.32376	NA
Mir320	Gm38708	0.414860927	miRNA	lncRNA	miRNA:lncRNA	17.90782517	NA
Mir320	Gm45441	0.317011619	miRNA	lncRNA	miRNA:lncRNA	0.292794812	NA
Mir320	Gm4566	0.407460632	miRNA	lncRNA	miRNA:lncRNA	8.658324922	NA
Mir320	Gpr137	0.411160279	miRNA	protein_coding	miRNA:protein_coding	3.314301477	NA
Mir320	Gprin1	0.355499913	miRNA	protein_coding	miRNA:protein_coding	579.8706703	NA
Mir320	Gtf2i	0.37423835	miRNA	protein_coding	miRNA:protein_coding	356.1527691	NA
Mir320	H2-Q1	0.481594262	miRNA	histone	miRNA:histone	2.001661774	H2-Q1
Mir320	Hdgfl3	0.407682271	miRNA	protein_coding	miRNA:protein_coding	15.41003703	NA
Mir320	Hes5	0.315013547	miRNA	protein_coding	miRNA:protein_coding	0.486093974	NA
Mir320	Hip1	0.381988767	miRNA	protein_coding	miRNA:protein_coding	155.7606294	NA
Mir320	Hoxa4	0.33669744	miRNA	protein_coding	miRNA:protein_coding	0.694588137	NA
Mir320	Hoxb9	0.306687208	miRNA	protein_coding	miRNA:protein_coding	0.385498965	NA
Mir320	Inafm2	0.436058082	miRNA	protein_coding	miRNA:protein_coding	9.326571605	NA
Mir320	Itsn1	0.439435272	miRNA	protein_coding	miRNA:protein_coding	1271.516998	NA
Mir320	Kitl	0.425852989	miRNA	protein_coding	miRNA:protein_coding	9.99143425	NA
Mir320	Klrg2	0.3881616	miRNA	protein_coding	miRNA:protein_coding	1.602720567	NA
Mir320	Lpgat1	0.361582992	miRNA	protein_coding	miRNA:protein_coding	11.88488958	NA
Mir320	Lrrn2	0.322566278	miRNA	protein_coding	miRNA:protein_coding	2.639963754	NA
Mir320	Lzts3	0.313396713	miRNA	protein_coding	miRNA:protein_coding	0.88558557	NA
Mir320	Mir2137	0.468219143	miRNA	miRNA	miRNA:miRNA	7.438362971	Mir2137
Mir320	Mir6236	0.302432682	miRNA	miRNA	miRNA:miRNA	1559.510014	NA
Mir320	Mir6240	0.35987438	miRNA	miRNA	miRNA:miRNA	9.245992315	NA
Mir320	Mir6538	0.470985701	miRNA	miRNA	miRNA:miRNA	22.12825237	Mir6538
Mir320	Misp3	0.428205252	miRNA	protein_coding	miRNA:protein_coding	5.792232292	NA
Mir320	Mroh6	0.428956038	miRNA	protein_coding	miRNA:protein_coding	219.201165	NA
Mir320	Msi1	0.40831887	miRNA	protein_coding	miRNA:protein_coding	16.94396708	NA
Mir320	Mvb12b	0.392770709	miRNA	protein_coding	miRNA:protein_coding	5.777049702	NA
Mir320	Nap1l5	0.36082161	miRNA	protein_coding	miRNA:protein_coding	3.710777203	NA
Mir320	Nbea	0.389769395	miRNA	protein_coding	miRNA:protein_coding	18.15129283	NA
Mir320	Neurod2	0.448925062	miRNA	protein_coding	miRNA:protein_coding	3.206809252	NA
Mir320	Nit1	0.352354059	miRNA	protein_coding	miRNA:protein_coding	7.204426421	NA
Mir320	Nkx2-2	0.326047727	miRNA	protein_coding	miRNA:protein_coding	1.191703853	NA
Mir320	Nkx6-1	0.318166238	miRNA	protein_coding	miRNA:protein_coding	1.220180323	NA
Mir320	Nt5m	0.398161153	miRNA	protein_coding	miRNA:protein_coding	4.181213121	NA
Mir320	Ntn3	0.363247738	miRNA	protein_coding	miRNA:protein_coding	7.110500111	NA
Mir320	Nudt11	0.385042326	miRNA	protein_coding	miRNA:protein_coding	191.4563714	NA
Mir320	Nxph4	0.315566511	miRNA	protein_coding	miRNA:protein_coding	0.421263526	NA
Mir320	Onecut3	0.338518037	miRNA	protein_coding	miRNA:protein_coding	0.602667381	NA
Mir320	Pan3	0.312951314	miRNA	protein_coding	miRNA:protein_coding	16.47187171	NA
Mir320	Panx2	0.352112044	miRNA	protein_coding	miRNA:protein_coding	1.468346162	NA
Mir320	Pcbp4	0.40058795	miRNA	protein_coding	miRNA:protein_coding	65.3080414	NA
Mir320	Pde3b	0.322199473	miRNA	protein_coding	miRNA:protein_coding	1.84197991	NA
Mir320	Pex5l	0.417579338	miRNA	protein_coding	miRNA:protein_coding	4.079330966	NA
Mir320	Pigw	0.308847458	miRNA	protein_coding	miRNA:protein_coding	1.487630732	NA
Mir320	Pink1	0.332788961	miRNA	protein_coding	miRNA:protein_coding	5.292989139	NA
Mir320	Pitpnm2	0.395411756	miRNA	protein_coding	miRNA:protein_coding	7.419776122	NA
Mir320	Plekho2	0.44799741	miRNA	protein_coding	miRNA:protein_coding	5.26164336	NA
Mir320	Pnck	0.404058699	miRNA	protein_coding	miRNA:protein_coding	252.5589174	NA
Mir320	Popdc3	0.378885847	miRNA	protein_coding	miRNA:protein_coding	1.014243708	NA
Mir320	Pou3f3	0.303384859	miRNA	protein_coding	miRNA:protein_coding	0.481251603	NA
Mir320	Ppp1r14c	0.405199447	miRNA	protein_coding	miRNA:protein_coding	2.276238136	NA
Mir320	Ppp1r3f	0.314684761	miRNA	protein_coding	miRNA:protein_coding	0.494803429	NA
Mir320	Pptc7	0.327799732	miRNA	protein_coding	miRNA:protein_coding	2.184727619	NA
Mir320	Prdm16	0.466172587	miRNA	protein_coding	miRNA:protein_coding	5.814335963	Prdm16
Mir320	Pth1r	0.318301143	miRNA	protein_coding	miRNA:protein_coding	6.071924836	NA
Mir320	Ptpn12	0.324368667	miRNA	protein_coding	miRNA:protein_coding	14.3179696	NA
Mir320	Ptprm	0.348873543	miRNA	protein_coding	miRNA:protein_coding	2.371325257	NA
Mir320	Radil	0.339346798	miRNA	protein_coding	miRNA:protein_coding	1.800994837	NA
Mir320	Rasgef1a	0.368870673	miRNA	protein_coding	miRNA:protein_coding	1.94428089	NA
Mir320	Rhot2	0.317097315	miRNA	protein_coding	miRNA:protein_coding	28.74687575	NA
Mir320	Rnf103	0.443836801	miRNA	protein_coding	miRNA:protein_coding	16.97366208	NA
Mir320	Rsbn1	0.342226514	miRNA	protein_coding	miRNA:protein_coding	6.706055609	NA
Mir320	Rtp2	0.366438498	miRNA	protein_coding	miRNA:protein_coding	1.619690052	NA
Mir320	Rxra	0.316046272	miRNA	protein_coding	miRNA:protein_coding	4.58525003	NA
Mir320	Scube2	0.39526134	miRNA	protein_coding	miRNA:protein_coding	13.9909732	NA
Mir320	Sec61b	0.382547266	miRNA	protein_coding	miRNA:protein_coding	269.9827364	NA
Mir320	Sel1l3	0.375726412	miRNA	protein_coding	miRNA:protein_coding	8.076427142	NA
Mir320	Sema6d	0.411920999	miRNA	protein_coding	miRNA:protein_coding	5.132385199	NA
Mir320	Setd1a	0.362846079	miRNA	protein_coding	miRNA:protein_coding	56.17324476	NA
Mir320	Sez6l	0.30050027	miRNA	protein_coding	miRNA:protein_coding	0.402038866	NA
Mir320	Shank3	0.338523367	miRNA	protein_coding	miRNA:protein_coding	12.68892922	NA
Mir320	Sim2	0.383070876	miRNA	protein_coding	miRNA:protein_coding	5.017297384	NA
Mir320	Skida1	0.415380652	miRNA	protein_coding	miRNA:protein_coding	5.458424983	NA
Mir320	Slc50a1	0.367116043	miRNA	protein_coding	miRNA:protein_coding	1.984125866	NA
Mir320	Smad6	0.344386656	miRNA	protein_coding	miRNA:protein_coding	4.262398838	NA
Mir320	Snta1	0.373851637	miRNA	protein_coding	miRNA:protein_coding	4.707979227	NA
Mir320	Sobp	0.320449236	miRNA	protein_coding	miRNA:protein_coding	2.17213629	NA
Mir320	Spire2	0.346436964	miRNA	protein_coding	miRNA:protein_coding	6.229685592	NA
Mir320	Stag3	0.384194533	miRNA	protein_coding	miRNA:protein_coding	63.98614027	NA
Mir320	Stau2	0.302798199	miRNA	protein_coding	miRNA:protein_coding	33.59761508	NA
Mir320	Taf4	0.445904336	miRNA	protein_coding	miRNA:protein_coding	249.6586564	NA
Mir320	Tbr1	0.412467672	miRNA	protein_coding	miRNA:protein_coding	65.082636	NA
Mir320	Tead3	0.347903426	miRNA	protein_coding	miRNA:protein_coding	10.52493047	NA
Mir320	Tekt2	0.42863204	miRNA	protein_coding	miRNA:protein_coding	23.01362594	NA
Mir320	Tent4a	0.387202742	miRNA	protein_coding	miRNA:protein_coding	43.87887707	NA
Mir320	Tlx3	0.38480398	miRNA	protein_coding	miRNA:protein_coding	3.124129899	NA
Mir320	Tmem145	0.391627367	miRNA	protein_coding	miRNA:protein_coding	16.22909104	NA
Mir320	Tmem251	0.358380117	miRNA	protein_coding	miRNA:protein_coding	11.46723907	NA
Mir320	Tns1	0.353295143	miRNA	protein_coding	miRNA:protein_coding	10.31628151	NA
Mir320	Trmt9b	0.301179281	miRNA	protein_coding	miRNA:protein_coding	0.982061388	NA
Mir320	Tusc1	0.304357751	miRNA	protein_coding	miRNA:protein_coding	3.992944335	NA
Mir320	Ube2ql1	0.350767329	miRNA	protein_coding	miRNA:protein_coding	3.184774016	NA
Mir320	Ube3c	0.385621148	miRNA	protein_coding	miRNA:protein_coding	678.8232751	NA
Mir320	Usp12	0.43777688	miRNA	protein_coding	miRNA:protein_coding	23.32261126	NA
Mir320	Vgll3	0.34212303	miRNA	protein_coding	miRNA:protein_coding	1.726754143	NA
Mir320	Vps37d	0.382275278	miRNA	protein_coding	miRNA:protein_coding	1.967844109	NA
Mir320	Vsx2	0.367575924	miRNA	protein_coding	miRNA:protein_coding	0.730115301	NA
Mir320	Wtap	0.44293314	miRNA	protein_coding	miRNA:protein_coding	507.9593711	NA
Mir320	Xylb	0.359064739	miRNA	protein_coding	miRNA:protein_coding	1448.191507	NA
Mir320	Zfp148	0.42289376	miRNA	protein_coding	miRNA:protein_coding	33.74747542	NA
Mir320	Zfp654	0.450028977	miRNA	protein_coding	miRNA:protein_coding	2254.567008	Zfp654
Mir320	Zfp800	0.325632361	miRNA	protein_coding	miRNA:protein_coding	4.821171265	NA
